# Supplementary material for: Predictive Value of a Combined Model Based on Pre-Treatment and Mid-Treatment MRI-Radiomics for Disease Progression or Death in Locally Advanced Nasopharyngeal Carcinoma
Source: Front Oncol. 2021 Dec 7;11:774455. doi: 10.3389/fonc.2021.774455 (PMC8688844; doi:10.3389/fonc.2021.774455)
Supplement: Supplementary file 1 [file DataSheet_1.zip]

Archive with 3 entries (3 files):
- excel S1 of Supplementary Materials.csv
- excel S2 of Supplementary Materials.csv
- Supplementary_Material.docx
