# Supplementary material for: Predictive Value of a Combined Model Based on Pre-Treatment and Mid-Treatment MRI-Radiomics for Disease Progression or Death in Locally Advanced Nasopharyngeal Carcinoma
Source: Front Oncol. 2021 Dec 7;11:774455. doi: 10.3389/fonc.2021.774455 (PMC8688844; doi:10.3389/fonc.2021.774455)
Supplement: Supplementary file 1 [file DataSheet_1.zip › excel S1 of Supplementary Materials.csv]

original_firstorder_10Percentile_PGTVnxT1	original_firstorder_90Percentile_PGTVnxT1	original_firstorder_Energy_PGTVnxT1	original_firstorder_Entropy_PGTVnxT1	original_firstorder_InterquartileRange_PGTVnxT1	original_firstorder_Kurtosis_PGTVnxT1	original_firstorder_Maximum_PGTVnxT1	original_firstorder_MeanAbsoluteDeviation_PGTVnxT1	original_firstorder_Mean_PGTVnxT1	original_firstorder_Median_PGTVnxT1	original_firstorder_Minimum_PGTVnxT1	original_firstorder_Range_PGTVnxT1	original_firstorder_RobustMeanAbsoluteDeviation_PGTVnxT1	original_firstorder_RootMeanSquared_PGTVnxT1	original_firstorder_Skewness_PGTVnxT1	original_firstorder_TotalEnergy_PGTVnxT1	original_firstorder_Uniformity_PGTVnxT1	original_firstorder_Variance_PGTVnxT1	original_shape_Elongation_PGTVnxT1	original_shape_Flatness_PGTVnxT1	original_shape_LeastAxisLength_PGTVnxT1	original_shape_MajorAxisLength_PGTVnxT1	original_shape_Maximum2DDiameterColumn_PGTVnxT1	original_shape_Maximum2DDiameterRow_PGTVnxT1	original_shape_Maximum2DDiameterSlice_PGTVnxT1	original_shape_Maximum3DDiameter_PGTVnxT1	original_shape_MeshVolume_PGTVnxT1	original_shape_MinorAxisLength_PGTVnxT1	original_shape_Sphericity_PGTVnxT1	original_shape_SurfaceArea_PGTVnxT1	original_shape_SurfaceVolumeRatio_PGTVnxT1	original_shape_VoxelVolume_PGTVnxT1	original_glcm_Autocorrelation_PGTVnxT1	original_glcm_JointAverage_PGTVnxT1	original_glcm_ClusterProminence_PGTVnxT1	original_glcm_ClusterShade_PGTVnxT1	original_glcm_ClusterTendency_PGTVnxT1	original_glcm_Contrast_PGTVnxT1	original_glcm_Correlation_PGTVnxT1	original_glcm_DifferenceAverage_PGTVnxT1	original_glcm_DifferenceEntropy_PGTVnxT1	original_glcm_DifferenceVariance_PGTVnxT1	original_glcm_JointEnergy_PGTVnxT1	original_glcm_JointEntropy_PGTVnxT1	original_glcm_InverseVariance_PGTVnxT1	original_glcm_MaximumProbability_PGTVnxT1	original_glcm_SumEntropy_PGTVnxT1	original_glcm_Idn_PGTVnxT1	original_glcm_Id_PGTVnxT1	original_glcm_Idmn_PGTVnxT1
2334	4974	2.02E+11	7.368	1446.25	2.991	6705	832.33	3731.969	3843	132	6573	589.884	3872.527	-0.444	2.03E+11	0.007	1068874.538	0.467	0.342	19.554	57.25	59.451	34.08	54.959	59.486	13463.36	26.757	0.57	4799.564	0.356	13536.819	23189.19	148.935	88987243.85	-198512.803	5127.495	1105.563	0.641	24.197	5.911	457.374	0	13.088	0.056	0.001	8.128	0.921	0.111	0.985
2069	5323	1.45E+11	7.502	1724	3.039	7241	1024.56	3941.47	4246	0	7241	720.341	4140.728	-0.692	1.34E+11	0.007	1610443.096	0.489	0.266	14.239	53.541	52.305	31.434	53.223	53.223	7772.718	26.166	0.523	3626.784	0.467	7833.369	27671.89	164.273	144265195.3	-388501.762	5929.384	3202.952	0.285	39.037	6.525	1429.557	0	12.718	0.045	0.001	8.086	0.893	0.095	0.967
1996	4547	3.32E+11	7.227	1346	3.133	5542	798.889	3374.009	3519	228	5314	565.936	3517.784	-0.716	1.67E+11	0.008	990870.967	0.661	0.413	19.346	46.892	50.958	35.826	49.053	51.21	13465.292	30.975	0.547	5000.268	0.371	13511.471	18170.499	130.777	89714688.39	-290061.177	5065.414	806.386	0.722	19.335	5.567	375.66	0	13.039	0.083	0.001	8.056	0.923	0.147	0.984
2088	5045	4.73E+11	7.579	1691	2.863	7599	965.313	3597.521	3657	192	7407	694.045	3788.63	-0.156	2.38E+11	0.006	1411556.571	0.9	0.54	23.967	44.423	49.822	43.209	50.607	57.331	16537.283	39.968	0.501	6268.063	0.379	16596.197	20948.741	141.361	119619719.3	-80828.7	6180.961	2329.898	0.444	33.403	6.298	1014.049	0	13.885	0.055	0	8.283	0.908	0.106	0.976
2721.4	6167	3.91E+11	7.713	1995	2.822	8274	1127.078	4618.911	4859	0	8274	832.746	4814.883	-0.48	3.32E+11	0.006	1848751.501	0.533	0.45	22.457	49.905	53.088	34.875	50.509	53.801	14270.64	26.608	0.586	4858.407	0.34	14334.783	38377.57	191.767	220807422	-446701.526	8466.563	2089.774	0.594	31.225	6.277	989.533	0	13.543	0.053	0.001	8.429	0.921	0.105	0.983
4611	9261	1.34E+12	7.995	2217	4.462	14853	1513.24	7359.498	7947	0	14853	970.369	7618.46	-1.117	1.14E+12	0.006	3878715.926	0.842	0.775	28.63	36.95	44.979	44.886	42.026	47.128	19543.073	31.12	0.619	5668.249	0.29	19609.166	95712.258	305.192	1228951934	-2260284.068	15439.63	5241.865	0.473	45.561	6.776	2872.188	0	13.818	0.045	0.001	8.713	0.935	0.095	0.987
4388	10052	97008989953	8.279	3310	2.917	12452	1840.527	7221.923	7291	25	12427	1348.014	7565.213	-0.336	3.61E+11	0.004	5076274.765	0.428	0.265	13.102	49.402	44.632	25.767	45.774	45.774	6188.04	21.153	0.602	2708.332	0.438	6304.269	93835.61	300.672	1606445733	-1463188.067	23072.011	9386.771	0.429	73.336	7.298	3548.996	0	11.11	0.016	0.001	8.712	0.881	0.045	0.967
2055	3807	2.59E+11	6.66	767	3.968	5749	532.835	3082.451	3249	57	5692	339.363	3160.751	-0.827	2.20E+11	0.014	488843.693	0.609	0.444	23.07	51.937	61.325	40.643	54.902	61.344	21969.683	31.648	0.648	5854.63	0.266	22028.507	15850.645	124.461	18922243.84	-85734.508	2031.287	594.83	0.529	15.643	5.315	321.586	0.001	12.094	0.106	0.003	7.342	0.941	0.176	0.989
2124	5182	5.52E+11	7.531	1707	2.923	8109	1005.654	3882.818	4187	0	8109	723.959	4071.757	-0.56	4.70E+11	0.007	1502930.321	0.95	0.82	34.256	41.771	55.242	49.304	48.626	60.546	28238.686	39.701	0.543	8265.39	0.293	28332.578	27384.383	160.26	185200933.7	-447460.476	7729.486	941.245	0.777	20.737	5.718	461.957	0	13.402	0.083	0.001	8.343	0.944	0.144	0.992
2322	8457	2.53E+11	8.401	3785	2.298	12658	1993.063	5474.403	5502	0	12658	1516.817	5965.34	-0.248	7.97E+11	0.003	5616189.537	0.643	0.322	19.821	61.478	59.674	49.36	50.95	69.176	22251.968	39.503	0.532	7193.528	0.323	22404.341	58279.49	231.477	1749483607	-1620091.452	26458.571	7705.483	0.548	64.306	7.381	3466.664	0	13.317	0.02	0.003	9.17	0.896	0.056	0.973
2714	6258	7.30E+11	7.842	1684	3.745	13697	1096.304	4585.685	4675	0	13697	715.14	4807.494	-0.157	1.48E+12	0.005	2083492.865	0.736	0.591	38.215	64.697	76.382	79.876	61.724	97.653	63737.439	47.62	0.555	13902.499	0.218	63939.348	36335.052	186.695	347098916.8	-144431.778	9140.885	3222.785	0.474	40.462	6.737	1510.415	0	14.331	0.034	0	8.552	0.935	0.077	0.99
3330.4	8349	8.63E+11	8.258	2660	2.965	12660	1599.826	6169.781	6535	0	12660	1123.193	6481.559	-0.393	3.58E+12	0.004	3944407.027	0.819	0.663	41.866	63.15	65.943	74.733	72.101	79.463	85040.774	51.732	0.64	14601.501	0.172	85298.335	67047.36	252.528	1068614504	-1109480.763	18411.87	5320.571	0.549	52.406	7.109	2463.945	0	14.401	0.027	0	9.023	0.913	0.065	0.981
3316	8049	1.72E+12	8.118	3039	2.378	10976	1608.514	5913.584	6342	297	10679	1237.838	6205.043	-0.446	8.67E+11	0.004	3532084.238	0.798	0.515	25.93	50.319	56.542	46.663	56.018	65.326	22470.816	40.143	0.511	7535.386	0.335	22530.338	57530.106	232.89	745642093.3	-1285510.745	17276.237	4155.529	0.606	42.493	6.646	2019.752	0	14.546	0.045	0	8.863	0.918	0.092	0.98
4263	9548	4.02E+12	8.26	2573	3.406	14656	1635.024	7222.166	7623	0	14656	1085.322	7522.258	-0.535	3.42E+12	0.004	4424687.64	0.807	0.694	39.474	56.905	69.163	59.744	68.647	71.383	60263.672	45.92	0.61	12187.903	0.202	60397.56	91121.076	295.027	1593551755	-1605875.119	20877.469	4585.909	0.629	44.978	6.816	2320.194	0	14.942	0.038	0.001	9.106	0.934	0.085	0.988
2467	6592.9	6.80E+11	8.019	2432	2.664	12173	1338.188	4634.693	4695	0	12173	987.328	4909.459	-0.108	1.49E+12	0.004	2622410.294	0.802	0.579	36.702	63.336	72.17	58.534	71.624	76.594	61817.335	50.81	0.577	13107.851	0.212	61989.363	38608.302	189.664	449313361.6	-275414.173	13145.112	2611.906	0.665	37.071	6.598	1160.259	0	14.405	0.038	0	8.822	0.933	0.083	0.99
3577	7923	2.27E+12	8.056	2350	2.987	10429	1386.141	5945.419	6245	384	10045	984.156	6185.884	-0.539	1.14E+12	0.004	2917161.288	0.889	0.49	25.023	51.061	57.007	50.664	54.612	60.342	29784.079	45.373	0.544	8549.331	0.287	29836.72	55315.102	228.727	684038764.6	-1010109.037	14573.369	2600.81	0.691	34.922	6.409	1195.901	0	14.624	0.047	0	8.88	0.926	0.096	0.985
3071.5	9477	1.13E+12	8.52	3159	2.899	16576	1922.075	6500.923	6708	0	16576	1323.966	6940.565	-0.257	2.47E+12	0.003	5909452.96	0.625	0.504	35.549	70.554	84.25	82.595	61.018	87.815	51182.002	44.092	0.545	12223.109	0.239	51363.368	77118.752	268.002	2482197613	-1443073.234	28479.25	7334.594	0.588	62.892	7.348	3183.723	0	14.715	0.02	0.001	9.368	0.919	0.055	0.985
2499	5594	4.87E+11	7.635	1617	3.211	8650	973.672	4105.081	4162	0	8650	674.025	4285.452	-0.247	1.53E+12	0.006	1513410.986	0.777	0.677	45.665	67.485	76.345	79.301	71.656	87.363	83219.174	52.447	0.522	17665.909	0.212	83493.105	29680.837	168.078	178113934.6	-177855.893	7369.587	1654.293	0.631	29.427	6.293	761.61	0	13.927	0.043	0	8.435	0.926	0.094	0.987
3076	7327	1.84E+11	8.009	2201	3.617	12562	1363.268	5397.278	5632	0	12562	922.979	5672.783	-0.476	4.71E+11	0.005	3049857.875	0.566	0.382	19.664	51.471	50.489	34.951	49.441	51.76	14523.499	29.127	0.566	5083.192	0.35	14632.34	52927.261	225.544	668421554.1	-769847.964	12931.085	4724.267	0.462	47.652	6.916	2321.826	0	12.789	0.032	0.001	8.675	0.92	0.074	0.983
2713	8436	3.49E+11	8.349	3481	2.691	15209	1915.634	5906.185	6288	0	15209	1433.324	6337.034	-0.147	6.49E+11	0.004	5274981.26	0.719	0.397	18.213	45.838	54.026	37.767	53.362	54.198	16067.748	32.946	0.614	5012.7	0.312	16157.637	65496.271	248.905	1467040084	-1128609.233	22459.764	8392.06	0.447	62.755	7.296	4143.569	0	13.449	0.024	0.001	9.07	0.914	0.062	0.98
4217	7324	1.55E+12	7.564	1285	4.159	10737	923.83	5973.408	6150	607	10130	573.808	6101.741	-0.628	7.82E+11	0.007	1549639.832	0.645	0.527	24.675	46.782	52.439	45.24	44.723	55.45	20948.635	30.158	0.62	5924.991	0.283	20993.576	48607.933	217.717	210587696.5	-357791.966	6781.054	1953.316	0.539	29.298	6.156	961.84	0	13.745	0.057	0.001	8.275	0.937	0.111	0.989
3008	8702	1.55E+11	8.388	3231	2.52	12094	1804.195	5956.663	6003	7	12087	1316.817	6349.922	-0.143	4.87E+11	0.003	4839681.664	0.642	0.285	14.477	50.792	57.617	34.555	57.914	58.238	11964.439	32.619	0.575	4403.122	0.368	12088.095	66368.287	250.071	1376180647	-790224.6	22589.676	7313.477	0.513	64.941	7.254	2707.783	0	12.353	0.019	0.001	9.024	0.89	0.051	0.972
463	1129	9755060209	5.236	348	2.939	1665	209.617	864.437	938	0	1665	148.072	902.11	-0.693	18142115554	0.033	66552.456	0.78	0.553	24.74	44.74	48.099	42.245	48.306	52.867	22201.87	34.912	0.641	5961.664	0.269	22292.998	1351.813	36.171	266389.293	-3817.223	273.088	99.928	0.45	6.997	4.237	47.165	0.002	9.782	0.187	0.008	5.911	0.913	0.266	0.98
1804	4902	1.29E+12	7.541	1783	2.61	8382	991.557	3370.694	3395	0	8382	732.354	3579.088	-0.137	1.10E+12	0.006	1448292.603	0.81	0.674	44.736	66.406	75.736	78.926	75.725	82.946	85437.726	53.799	0.546	17178.327	0.201	85549.169	20145.573	136.548	151373953.4	-91164.909	7533.901	1533.313	0.661	27.72	6.084	655.459	0	14.138	0.054	0.001	8.456	0.929	0.109	0.987
3628	7471	2.29E+11	7.869	1895	4.667	13680	1264.926	5814.817	6114	0	13680	821.759	6052.529	-0.665	5.04E+11	0.005	2821016.766	0.5	0.394	19.882	50.411	51.289	30.95	50.607	54.807	13657.278	25.185	0.598	4621.645	0.338	13757.071	59552.498	240.612	644108087.8	-1014204.897	11014.296	4408.696	0.417	44.485	6.833	2348.724	0	12.795	0.036	0.001	8.486	0.93	0.08	0.987
2663	10441.8	1.29E+11	8.604	4059	3.092	17055	2419.356	6753.602	6883	0	17055	1676.626	7412.694	0.088	2.83E+11	0.003	9336891.524	0.731	0.493	16.385	33.249	39.844	24.899	42.769	42.769	5046.191	24.309	0.565	2517.344	0.499	5148.18	85549.043	286.813	4092676235	-222554.951	34286.089	21290.654	0.224	107.443	7.8	8608.623	0	11.438	0.013	0.001	8.992	0.876	0.038	0.961
3245.4	8432	1.95E+11	8.25	2556	3.121	12802	1593.432	6051.585	6296	0	12802	1097.628	6378.679	-0.454	4.63E+11	0.004	4065867.04	0.522	0.308	16.311	52.906	51.71	32.26	54.715	54.993	11276.814	27.608	0.571	4258.735	0.378	11387.7	66580.922	252.06	1138034478	-1357873.174	17631.384	5459.859	0.523	53.946	7.087	2413.515	0	12.654	0.024	0.001	8.862	0.911	0.061	0.981
1903	4215	2.91E+11	7.201	1275	2.978	7242	732.975	3068.96	3089	12	7230	524.942	3200.483	-0.199	2.48E+11	0.008	824581.564	0.651	0.498	28.024	56.282	72.185	43.065	87.468	87.704	24113.447	36.627	0.533	7568.298	0.314	24202.764	16522.696	125.407	51103191.88	-68672.442	4149.739	969.538	0.62	21.909	5.728	414.113	0	13.191	0.076	0.001	8.006	0.934	0.134	0.989
4513	10717	2.82E+12	8.441	3438	3.227	15077	2030.711	8101.6	8739	0	15077	1441.089	8479.531	-0.771	2.40E+12	0.004	6266533.4	0.673	0.651	33.659	51.698	60.447	48.458	56.007	61.524	33331.207	34.811	0.551	9082.049	0.272	33421.447	117710.191	335.246	3116817097	-4433496.034	28589.021	7413.034	0.577	58.23	7.148	3529.445	0	14.817	0.03	0	9.242	0.919	0.072	0.982
2305	7411	3.36E+11	8.197	2998	2.494	11312	1632.212	4842.931	4850	0	11312	1208.268	5231.071	-0.141	2.86E+11	0.004	3910126.924	0.751	0.37	15.939	43.052	47.16	34.704	46.942	50.26	10394.597	32.333	0.529	4351.999	0.419	10450.904	44110.371	203.093	934425290.4	-896747.858	18015.863	6596.366	0.469	57.292	7.086	2817.746	0	13.785	0.026	0.001	8.984	0.897	0.066	0.972
2580	6524	1.42E+12	7.869	2266	2.8	9312	1276.539	4783.849	5047	214	9098	934.931	5028.886	-0.599	7.14E+11	0.005	2404474.975	0.711	0.541	29.592	54.653	62.351	58.492	59.402	64.274	28166.186	38.875	0.524	8538.027	0.303	28231.437	38191.058	190.1	362829120.5	-753648.135	10923.213	2747.468	0.583	35.081	6.359	1283.07	0	14.297	0.052	0	8.6	0.92	0.102	0.982
4374	10680.5	4.47E+12	8.546	3638	2.653	14070	2028.926	7875.617	8342	10	14060	1499.812	8245.261	-0.553	4.15E+12	0.003	5958983.301	0.485	0.39	34.177	87.727	57.833	85.682	85.946	98.627	60928.799	42.513	0.51	14692.19	0.241	61044.339	113252.112	327.213	2626743739	-3310001.692	29805.42	5212.297	0.696	49.998	6.921	2335.729	0	15.3	0.036	0	9.356	0.924	0.078	0.985
3640	7918	8.72E+11	8.092	2399	3.067	11729	1393.976	5989.529	6170	41	11688	985.479	6234.813	-0.368	2.74E+12	0.004	2998438.879	0.853	0.659	40.236	61.04	68.173	68.653	64.925	79.355	70415.569	52.057	0.62	13297.313	0.189	70612.002	61873.527	243.072	643522708.6	-592448.166	14462.705	3309.757	0.625	41.352	6.786	1552.978	0	14.319	0.034	0	8.885	0.924	0.077	0.986
2044	4330	4.81E+11	7.184	1137	3.675	6512	718.222	3250.828	3365	0	6512	476.526	3381.894	-0.443	4.09E+11	0.009	869323.988	0.769	0.655	33.117	50.536	52.541	58.292	52.786	65.842	35679.834	38.85	0.581	9017.251	0.253	35774.328	18244.236	132.463	61694461.54	-98613.628	3971.006	1182.752	0.533	23.36	5.833	549.831	0	13.29	0.076	0.001	7.956	0.924	0.135	0.984
1728	4133	2.23E+11	7.209	1403	2.617	5313	776.279	3021.459	3125	0	5313	574.683	3163.375	-0.383	1.90E+11	0.008	877723.549	0.577	0.554	26.496	47.858	55.452	40.705	50.822	55.566	18925.438	27.624	0.603	5694.632	0.301	18984.546	16438.192	124.891	50389164.62	-104271.138	4335.727	982.139	0.628	21.877	5.758	438.709	0	13.163	0.069	0.001	8.018	0.914	0.128	0.981
2246	4208	4.22E+11	7.005	878	4.993	6867	622.832	3332.837	3421	0	6867	382.822	3441.093	-0.53	3.59E+11	0.01	733318.427	0.787	0.48	24.496	51.031	57.18	51.752	55.526	61.943	30272.815	40.147	0.629	7471.08	0.247	30351.106	19183.124	136.083	62221726.02	-117545.025	3297.102	640.467	0.66	16.301	5.394	349.386	0	12.657	0.096	0.001	7.747	0.948	0.164	0.992
3312	6344	1.05E+12	7.515	1711	3.677	8013	991.756	5007.448	5288	279	7734	699.801	5157.339	-0.866	5.26E+11	0.007	1523615.765	0.778	0.505	22.352	44.248	50.166	40.611	49.898	54.372	19743.246	34.431	0.648	5448.645	0.276	19788.103	39421.77	195.231	198623437.4	-540762.921	6955.563	1760.669	0.581	26.995	6.016	907.402	0	13.634	0.064	0.001	8.263	0.927	0.121	0.984
4349	10000	1.95E+12	8.368	3130	2.87	13008	1792.88	7408.141	7703	0	13008	1294.976	7728.597	-0.488	1.66E+12	0.004	4850657.678	0.714	0.576	27.878	48.408	53.03	45.771	51.978	55.889	27682.924	34.557	0.532	8318.175	0.3	27763.271	97365.788	304.926	1663236022	-1995793.122	22997.583	5516.043	0.604	50.964	6.953	2552.434	0	14.643	0.03	0	9.189	0.918	0.071	0.982
3532	8040	1.93E+12	8.155	2422	2.881	11775	1423.068	5921.506	6092	1	11774	1011.7	6177.475	-0.31	1.65E+12	0.004	3096966.749	0.755	0.602	32.354	53.721	66.424	57.137	59.16	69.06	43036.368	40.549	0.618	9610.305	0.223	43136.252	62099.555	242.274	787276254.9	-788515.573	16144.142	2548.899	0.724	36.391	6.503	1073.438	0	14.8	0.04	0	8.99	0.932	0.086	0.989
3092	9226	2.67E+11	8.41	3321	3.371	16734	1995.867	6484.976	6870	0	16734	1374.134	6961.176	-0.265	5.86E+11	0.004	6403062.087	0.57	0.355	17.799	50.131	54.688	31.303	55.043	55.043	11997.706	28.582	0.566	4476.443	0.373	12095.942	76433.686	270.974	2532618100	-2137013.274	24732.021	12731.91	0.314	76.534	7.555	6493.561	0	12.827	0.02	0.002	9.051	0.907	0.056	0.976
2488	6553	2.15E+11	7.831	2466	2.875	8886	1374.625	4753.362	5198	0	8886	1010.704	5033.47	-0.647	1.83E+11	0.005	2741367.511	0.496	0.331	14.193	42.837	45.822	26.17	47.314	47.924	7182.177	21.251	0.581	3099.761	0.432	7233.343	42254.199	199.155	614693978.7	-1317807.141	13241.952	2921.852	0.637	38.293	6.552	1283.836	0	12.946	0.042	0.002	8.62	0.91	0.091	0.979
1788	3917	2.57E+11	7.022	1119	3.659	7125	700.248	3030.269	3267	1	7124	480.251	3156.449	-0.412	2.77E+11	0.01	780638.389	0.657	0.472	25.299	53.643	58.626	42.751	58.062	58.675	27669.167	35.239	0.639	6918.842	0.25	27755.21	16397.423	125.051	53937808.89	-103918.845	3694.304	663.049	0.686	16.808	5.422	348.479	0	12.573	0.102	0.002	7.765	0.948	0.169	0.992
3768	10138	9.71E+11	8.393	3477	2.904	15197	2059.974	7536.155	8306	0	15197	1487.694	7940.732	-0.775	8.26E+11	0.004	6261587.783	0.507	0.399	19.773	49.541	55.36	37.198	46.389	55.444	13044.802	25.139	0.59	4543.823	0.348	13103.413	104212.807	315.047	2499485167	-4137298.86	27164.777	7456.079	0.553	56.643	7.103	3840.163	0	13.937	0.034	0.001	9.118	0.922	0.076	0.982
3081	8922	6.34E+11	8.463	3156	2.913	13424	1849.144	6195.704	6377	0	13424	1306.406	6609.614	-0.331	2.00E+12	0.003	5300249.793	0.693	0.57	33.277	58.36	56.737	64.79	77.025	77.025	45448.094	40.438	0.599	10274.802	0.226	45689.898	69481.608	256.619	1692877090	-1342293.937	22898.975	8419.392	0.457	66.358	7.424	3811.648	0	14.217	0.019	0.001	9.189	0.898	0.052	0.974
2531	5906	4.25E+11	7.694	1709	4.005	11221	1076.559	4456.303	4679	0	11221	719.97	4670.152	-0.525	9.34E+11	0.006	1951683.803	0.908	0.732	36.708	50.128	60.351	52.344	58.848	67.041	42689.228	45.497	0.541	10928.62	0.256	42835.712	35312.96	183.775	306957889.6	-452610.694	8735.244	2590.665	0.537	34.031	6.478	1373.335	0	13.675	0.043	0.001	8.477	0.934	0.093	0.988
3800	8787.8	2.73E+11	8.209	3118	2.507	11095	1660.665	6412.906	6525	109	10986	1254.366	6711.274	-0.347	8.59E+11	0.004	3915841.078	0.598	0.573	27.991	48.848	49.601	43.473	57.443	59.744	18887.584	29.19	0.526	6525.535	0.345	19062.118	75545.003	269.046	850911916.3	-1072625.786	17658.05	5212.878	0.54	50.703	6.994	2467.922	0	12.877	0.031	0.001	8.87	0.905	0.071	0.976
2727	7334	1.76E+11	8.085	2780	2.501	10391	1491.153	5149.33	5280	11	10380	1118.308	5451.349	-0.34	6.03E+11	0.004	3201611.86	0.66	0.503	23.625	46.982	51.507	36.523	48.916	57.691	20133.713	31.016	0.633	5657.112	0.281	20280.054	49233.443	215.487	619149017	-823767.289	15253.273	4107.495	0.575	47.645	6.916	1712.249	0	12.972	0.027	0.001	8.805	0.904	0.066	0.978
3450	8349	6.74E+11	8.147	2751	2.947	10462	1576.771	6178.087	6521	492	9970	1140.302	6473.45	-0.719	3.39E+11	0.004	3736801.775	0.516	0.49	19.052	38.892	45.324	27.539	43.924	45.865	8062.905	20.064	0.63	3086.905	0.383	8098.908	60201	237.47	1094860999	-1987111.523	18314.923	3139.259	0.7	40.074	6.582	1296.907	0	13.879	0.041	0	8.932	0.915	0.087	0.982
3673	8757	2.31E+12	8.086	3115	2.833	12372	1692.537	6250.532	6436	0	12372	1253.85	6578.635	-0.432	1.97E+12	0.004	4209289.248	0.769	0.691	36.853	53.315	55.064	60.196	67.613	71.101	45332.316	40.994	0.537	11452.978	0.253	45433.051	70712.055	259.3	1148341193	-1193597.195	19615.834	5791.817	0.538	51.846	6.957	2662.735	0	14.785	0.037	0	9.079	0.913	0.081	0.979
4842	11467	1.82E+12	8.473	3485	3.293	16283	2117.071	8687.353	9445	0	16283	1485.694	9074.35	-0.835	1.55E+12	0.004	6873727.638	0.77	0.456	21.183	46.474	56.402	46.317	52.504	56.935	18762.865	35.798	0.572	5968.957	0.318	18838.177	135481.127	360.394	3531784853	-5045569.611	30521.707	8255.473	0.562	59.174	7.165	4260.744	0	14.354	0.033	0	9.26	0.924	0.073	0.983
2435	4192	2.66E+11	6.764	952	5.035	5680	593.546	3410.527	3613	201	5479	397.506	3495.631	-1.22	2.20E+11	0.012	587744.424	0.729	0.436	20.81	47.735	52.819	38.331	51.696	56.21	17932.725	34.822	0.584	5668.701	0.316	17992.4	17951.225	131.901	44744515.94	-195265.141	2738.289	530.502	0.666	15.26	5.288	272.018	0	12.229	0.104	0.002	7.513	0.94	0.173	0.99
5310	10930	2.35E+12	8.385	3083	3.12	14512	1801.094	8523.587	9028	16	14496	1281.878	8807.915	-0.701	1.14E+13	0.004	4927816.967	0.715	0.531	46.309	87.18	88.576	107.056	68.375	108.857	146294.348	62.343	0.668	20089.684	0.137	146574.75	127265.637	349.644	2034397218	-3046033.364	24400.874	4371.071	0.693	47.855	6.98	1985.275	0	14.784	0.028	0	9.181	0.928	0.067	0.988
1946	6664	8.23E+11	8.206	2697	2.685	12268	1510.733	4344.864	4348	0	12268	1102.094	4720.265	0.106	1.81E+12	0.004	3403059.07	0.84	0.643	40.589	63.172	68.485	58.894	69.232	76.423	81028.427	53.068	0.649	13958.419	0.172	81178.116	34058.75	176.669	713680325.1	139177.046	16198.926	4813.338	0.54	50.834	7.048	2089.878	0	14.976	0.027	0.001	9.002	0.912	0.065	0.982
2607	6072	7.11E+11	7.686	1657	3.697	9550	1073.039	4612.632	4893	0	9550	714.706	4814.415	-0.806	2.24E+12	0.006	1902223.306	0.904	0.61	43.12	70.716	82.825	83.385	75.651	98.259	96224.334	63.923	0.544	18677.794	0.194	96494.201	37250.158	189.047	332381715.6	-804764.681	8489.015	2447.035	0.549	35.13	6.555	1176.632	0	14.071	0.039	0.001	8.404	0.922	0.087	0.985
3135	8252	3.11E+11	8.23	2750	2.965	13824	1631.417	5931.77	6285	29	13795	1157.259	6267.478	-0.376	7.68E+11	0.004	4095376.033	0.616	0.466	24.289	52.156	56.8	38.661	52.04	57.143	19410.76	32.135	0.579	6034.389	0.311	19545.48	63963.013	245.885	1166290977	-1312565.605	18755.874	4777.902	0.588	48.439	6.961	2309.406	0	13.28	0.029	0.001	8.971	0.925	0.07	0.986
2110	7876	2.17E+11	8.379	3147	3.534	18195	1835.484	5054.479	5010	0	18195	1300.273	5553.139	0.358	4.04E+11	0.004	5289588.391	0.639	0.519	22.004	42.414	45.853	38.049	48.498	48.782	12996.164	27.086	0.551	4849.885	0.373	13103.875	47985.565	210.608	2041961193	872121.44	24261.622	9767.164	0.429	70.599	7.45	4451.23	0	13.153	0.018	0.001	9.155	0.918	0.05	0.983
2565	5973	3.86E+11	7.724	1667	3.747	9705	1074.911	4443.531	4650	0	9705	707.861	4657.647	-0.662	1.21E+12	0.006	1948704.918	0.658	0.559	35.255	63.101	73.989	60.62	68.61	77.052	55797.136	41.508	0.594	11895.621	0.213	55999.994	34097.359	181.142	287098130.9	-551570.077	8228.559	3092.798	0.448	39.253	6.708	1509.332	0	13.834	0.035	0.001	8.431	0.915	0.081	0.982
2853	6793	2.19E+11	7.927	2401	2.739	9411	1290.882	4923.994	5035	0	9411	954.647	5167.806	-0.361	1.87E+11	0.005	2460505.455	0.467	0.276	12.933	46.913	53.422	25.006	53.359	53.967	6933.478	21.91	0.554	3173.655	0.458	6987.409	44502.16	205.475	414012080.7	-528501.397	12067.864	2975.468	0.605	40.107	6.578	1153.157	0	13.116	0.036	0.001	8.683	0.91	0.08	0.981
2972.8	8380	2.24E+11	8.299	2863	3.459	16358	1711.661	5816.817	5935	0	16358	1182.228	6210.339	-0.03	4.16E+11	0.004	4732946.92	0.583	0.498	21.259	42.662	44.418	34.627	49.568	52.074	10687.936	24.86	0.564	4159.863	0.389	10784.799	59885.86	238.846	1308809685	-531578.195	18925.852	7574.736	0.418	63.381	7.32	3415.11	0	12.913	0.019	0.001	8.956	0.917	0.052	0.984
1750	4342	2.57E+11	7.305	1409	2.879	5872	810.828	3124.058	3217	111	5761	580.777	3281.256	-0.461	1.29E+11	0.007	1006902.61	0.681	0.328	15.369	46.929	47.77	38.86	48.357	48.357	11974.048	31.961	0.538	4707.114	0.393	12018.947	16604.328	126.676	57371117.72	-135203.485	4147.434	1946.075	0.353	29.815	6.068	863.512	0	13.308	0.06	0.001	7.956	0.897	0.113	0.969
4128	10808	2.88E+12	8.658	3619	2.479	14930	2043.804	7433.617	7452	0	14930	1493.074	7840.565	-0.045	2.45E+12	0.003	6215803.768	0.654	0.519	30.241	58.299	61.183	49.808	67.035	71.82	39727.326	38.133	0.594	9477.933	0.239	39818.275	101391.368	307.501	2720855563	-286875	32723.918	5469.314	0.712	52.212	6.983	2350.022	0	15.329	0.03	0	9.503	0.925	0.069	0.986
2664	5503	6.93E+11	7.23	1666	3.111	6693	946.916	4337.603	4679	301	6392	700.423	4485.224	-0.866	3.49E+11	0.009	1302431.112	0.626	0.384	19.506	50.774	53.604	39.437	54.973	55.857	17292.882	31.795	0.567	5701.268	0.33	17346.467	29595.72	169.051	113374036.9	-405594.488	5593.458	1571.121	0.544	26.02	5.958	777.375	0	13.077	0.068	0.001	7.974	0.916	0.13	0.979
1886	4423	1.69E+11	7.245	1423	3.452	6446	839.761	3235.028	3412	0	6446	582.281	3403.418	-0.611	1.44E+11	0.008	1117846.216	0.641	0.333	16.088	48.356	55.957	34.354	55.466	56.07	12391.241	30.986	0.539	4805.555	0.388	12448.186	18982.341	134.671	100206279.9	-263446.025	4953.517	1579.374	0.512	25.944	6.033	836.911	0	12.935	0.061	0.001	8.047	0.917	0.124	0.979
2295	5486	1.54E+12	7.591	1615	4.305	11820	1032.926	4093.07	4338	0	11820	691.214	4307.111	-0.283	1.31E+12	0.007	1797981.855	0.806	0.606	39.096	64.465	79.999	68.761	89.45	94.028	70443.964	51.976	0.549	15019.553	0.213	70554.875	30034.413	168.084	373274793.6	-287453.23	8855.611	1737.842	0.666	28.071	6.156	861.115	0	13.995	0.057	0.001	8.469	0.947	0.116	0.993
2505	7614	1.11E+11	8.072	2767	2.699	11233	1579.92	5355.258	5600	0	11233	1145.166	5693.451	-0.475	2.65E+11	0.004	3736595.259	0.657	0.51	17.733	34.775	37.152	30.787	37.901	41.958	8097.242	22.843	0.663	2940.518	0.363	8170.618	53110.588	224.274	868129397	-1315297.545	16831.806	5617.104	0.499	54.607	7.037	2384.919	0	12.197	0.023	0.001	8.766	0.9	0.061	0.975
3765	7380	2.99E+12	7.716	1890	3.983	9150	1163.149	5849.594	6214	351	8799	799.035	6032.428	-1.056	1.50E+12	0.006	2172444.385	0.693	0.614	36.061	58.716	64.285	67.376	57.071	78.068	41262.879	40.691	0.562	10274.063	0.249	41325.507	53231.142	225.054	600981500.5	-1446453.478	11504.62	1194.549	0.808	22.916	5.835	597.379	0	13.922	0.076	0.001	8.574	0.943	0.136	0.991
3415	8942.2	4.77E+11	8.325	2852	3.059	14352	1721.093	6583.904	7048	0	14352	1194.361	6926.139	-0.553	1.50E+12	0.004	4623610.652	0.841	0.58	28.463	49.098	57.024	47.267	56.943	61.785	31173.277	41.294	0.639	7499.542	0.241	31310.701	76876.223	272.023	1265301768	-1713199.354	19276.194	7778.101	0.422	62.809	7.35	3678.92	0	13.701	0.023	0	8.996	0.909	0.058	0.979
3877.4	9881	4.26E+11	8.439	3433	2.675	13330	1903.583	7178.558	7463	23	13307	1401.037	7542.926	-0.486	1.45E+12	0.003	5364034.738	0.605	0.47	26.752	56.943	56.248	45.193	59.438	64.565	25304.397	34.453	0.505	8257.735	0.326	25509.058	95132.932	301.125	1807920505	-2483121.759	24450.537	6772.63	0.561	59.494	7.258	3094.492	0	13.247	0.024	0	9.099	0.907	0.058	0.979
1241	4536	29509738079	7.618	1954.25	3.244	8142	1107.308	2942.487	2960	0	8142	787.89	3248.734	0.214	64840705601	0.006	1896041.326	0.584	0.306	12.94	42.245	42.036	27.508	41.59	44.605	6058.133	24.661	0.544	2951.562	0.487	6143.552	15900.25	122.893	193730043.7	-72523.177	7321.567	4132.482	0.278	45.785	6.775	1865.658	0	11.654	0.032	0.003	8.174	0.888	0.075	0.967
2944	6700	3.30E+11	7.908	2116	3.934	13292	1245.946	4902.38	4952	61	13231	863.003	5152.89	0.146	7.84E+11	0.005	2518940.531	0.743	0.564	27.658	49.055	55.205	46.423	52.133	57.047	29425.564	36.431	0.655	7034.385	0.239	29540.417	41109.437	198.507	472875244.1	29340.063	11131.37	4321.914	0.437	45.821	6.857	2060.43	0	13.673	0.03	0	8.678	0.926	0.072	0.986
2886	6169	1.40E+12	7.612	1656	3.063	8402	999.541	4703.599	4910	245	8157	696.532	4868.242	-0.61	8.21E+11	0.006	1575940.802	0.624	0.483	28.557	59.162	58.973	53.306	62.039	66.858	34560.207	36.889	0.553	9282.093	0.269	34630.05	35462.448	184.127	197754907	-433095.877	7673.865	1451.79	0.674	25.978	5.991	676.117	0	13.939	0.06	0	8.415	0.932	0.116	0.988
2442	5408	5.73E+11	7.43	1731	2.877	8620	981.432	4192.764	4532	36	8584	720.178	4356.539	-0.659	4.87E+11	0.007	1400161.234	0.662	0.423	23.827	56.35	61.923	48.168	60.776	68.434	25605.643	37.293	0.557	7542.66	0.295	25682.621	31081.239	172.384	148890317.7	-444765.751	6776.714	1335.823	0.664	24.532	5.929	652.3	0	13.369	0.073	0.001	8.197	0.938	0.132	0.989
3986	10049	7.68E+11	8.543	3057	3.664	18626	1926.884	7362.212	7745	0	18626	1286.451	7771.083	-0.283	1.43E+12	0.003	6187566.436	0.599	0.391	22.878	58.519	56.178	46.617	57.536	58.286	23540.388	35.077	0.547	7256.307	0.308	23652.439	95565.9	303.301	2523942718	-1826425.112	24183.086	9917.199	0.398	69.568	7.469	4766.882	0	13.942	0.02	0.001	9.141	0.921	0.052	0.984
3024	7441	3.41E+11	8.101	2245	3.362	13321	1368.283	5291.817	5389	0	13321	936.975	5571.825	-0.05	7.49E+11	0.004	3041906.018	0.89	0.398	20.975	52.657	59.81	51.354	57.224	62.225	24001.638	46.868	0.526	7655.797	0.319	24134.755	49811.012	219.049	561269659.5	-87140.646	12603.289	5329.829	0.398	50.923	7.01	2540.098	0	13.572	0.028	0	8.758	0.919	0.068	0.983
3134	9544	4.91E+11	8.628	3461	3.071	19650	2025.845	6455.837	6553	0	19650	1432.564	6933.329	-0.022	9.14E+11	0.003	6393212.658	0.569	0.298	22.126	74.25	73.318	62.854	56.854	76.816	18842.614	42.281	0.473	7246.549	0.385	19012.395	77697.596	272.238	2446781642	-1376887.423	27166.123	12963.922	0.356	82.523	7.631	5424.756	0	13.703	0.017	0.001	9.253	0.912	0.046	0.981
3660	9821	4.85E+11	8.334	3201	3.37	14468	1959.377	7360.587	8089	0	14468	1350.675	7754.704	-0.93	1.53E+12	0.004	5957192.681	0.635	0.438	24.029	54.901	59.424	40.767	57.052	59.76	25261.604	34.882	0.63	6607.059	0.262	25400.471	97997.927	306.004	2604889813	-4433913.172	25110.462	7697.152	0.527	60.231	7.289	3981.495	0	13.39	0.024	0.001	9.007	0.913	0.061	0.98
3501.9	7986	1.11E+12	8.054	2197	3.221	11868	1372.806	6038.23	6395	0	11868	929.336	6284.567	-0.625	3.48E+12	0.005	3035556.442	0.94	0.676	44.639	66.005	80.035	78.373	87.018	88.279	87831.391	62.018	0.538	17767.675	0.202	88081.587	64576.892	248.565	743953856.1	-1250052.408	14365.334	3214.745	0.631	39.29	6.716	1632.176	0	14.33	0.04	0	8.815	0.929	0.086	0.987
2565	8353	1.67E+12	8.414	3306	2.742	17200	1875.687	5776.511	6145	0	17200	1365.555	6210.775	-0.342	3.10E+12	0.003	5205644.559	0.898	0.712	41.847	58.796	68.881	71.066	69.9	73.181	80302.088	52.828	0.608	14805.907	0.184	80457.146	60528.144	237.319	1753324606	-1866168.231	24539.346	7728.708	0.519	61.898	7.328	3634.682	0	15.189	0.024	0.001	9.228	0.923	0.061	0.985
2317	6778	2.88E+11	8.053	2783	2.245	8693	1465.875	4580.126	4605	316	8377	1114.314	4897.481	-0.161	1.45E+11	0.004	3007764.238	0.461	0.204	10.579	51.951	46.763	24.725	52.792	53.786	6008.948	23.942	0.511	3128.154	0.521	6052.042	34408.164	179.646	429620485	-229886.716	13422.023	4923.18	0.459	47.227	6.737	2252.26	0	13.416	0.037	0	8.746	0.89	0.081	0.964
2797.9	6838	1.51E+11	7.957	2008	3.452	11128	1250.253	4967.06	5048	0	11128	834.755	5223.767	-0.048	3.88E+11	0.005	2616058.503	0.627	0.542	22.351	41.229	44.534	38.478	38.44	46.313	14128.83	25.862	0.652	4335.792	0.307	14227.31	43022.149	203.555	395918348.6	-66646.62	10429.329	4085.801	0.421	47.024	6.881	1729.375	0	12.758	0.03	0.001	8.566	0.911	0.07	0.981
2085	4612	5.47E+11	7.326	1454	3.535	7270	851.075	3413.676	3510	0	7270	596.492	3577.16	-0.51	4.66E+11	0.008	1142887.641	0.793	0.507	28.782	56.797	60.988	61.598	62.649	74.352	36290.602	45.022	0.538	9855.095	0.272	36395.627	20651.383	139.794	124655968.6	-267060.306	5624.026	1192.373	0.645	23.646	5.879	561.101	0	13.445	0.064	0.001	8.178	0.93	0.124	0.987
2082	4592	3.40E+11	7.237	1460	2.862	6638	823.177	3403.615	3524	0	6638	599.388	3548.618	-0.286	2.89E+11	0.008	1008096.408	0.621	0.491	25.314	51.523	59.265	46.567	53.516	60.601	22892.785	31.985	0.563	6928.481	0.303	22979.053	20310.827	139.452	67308172.02	-101836.726	4786.907	1337.475	0.558	24.657	5.905	632.554	0	13.182	0.066	0.001	8.089	0.922	0.13	0.983
3201	8914	9.83E+11	8.413	3136	3.04	15859	1833.508	6286.234	6518	0	15859	1294.174	6689.492	-0.349	3.11E+12	0.004	5232569.524	0.773	0.769	47.63	61.92	65.583	70.331	81.049	85.968	69231.768	47.869	0.514	15876.141	0.229	69508.096	70432.818	257.324	1958795670	-1791381.73	24396.777	7536.087	0.526	61.47	7.324	3567.322	0	14.541	0.023	0	9.236	0.918	0.059	0.983
3048	7254	2.04E+11	7.908	2377	3.181	10136	1390.858	5498.062	6009	0	10136	982.664	5757.155	-0.753	6.43E+11	0.005	2916152.357	0.676	0.365	19.593	53.673	55.576	39.437	54.144	61.333	19268.99	36.293	0.565	6153.96	0.319	19411.397	54858.388	229.645	549811184.2	-1111169.206	12310.62	3859.522	0.516	43.277	6.802	1900.786	0	12.812	0.036	0.001	8.558	0.911	0.08	0.979
2564	6866	1.09E+12	7.997	2437	2.602	9918	1370.245	4819.653	4938	0	9918	1002.518	5099.851	-0.265	9.31E+11	0.005	2779424.882	0.826	0.591	31.734	53.686	63.055	62.222	62.987	63.618	35686.334	44.329	0.495	10579.918	0.296	35799.94	41364.062	196.276	538185259.8	-555400.369	14424.451	3070.701	0.649	38.794	6.552	1344.781	0	14.506	0.038	0	8.886	0.917	0.085	0.982
294	1129	2330066260	5.698	514	2.893	2140	281.214	735.76	748	0	2140	207.78	810.73	0.075	5119776057	0.022	115939.333	0.538	0.384	16.053	41.792	40.784	25.992	40.999	41.618	7707.644	22.469	0.595	3172.843	0.412	7789.309	1057.188	31.585	681128.016	-3086.886	470.422	232.633	0.337	10.675	4.818	110.5	0.001	10.436	0.133	0.004	6.361	0.899	0.208	0.973
2681	6777	6.22E+11	8.052	2029	5.15	15245	1313.378	4961.704	5148	0	15245	860.851	5263.268	0.321	1.16E+12	0.005	3083484.247	0.679	0.548	32.538	59.356	73.636	48.941	67.137	73.762	41597.659	40.327	0.555	10465.622	0.252	41759.071	42496.578	201.784	810266500.6	132036.785	12535.813	5417.405	0.384	49.311	6.998	2829.546	0	14.203	0.032	0.001	8.713	0.931	0.075	0.987
2687	8369.5	3.44E+11	8.342	3378	2.398	13782	1801.403	5577.093	5570	0	13782	1355.019	5982.126	0.046	8.81E+11	0.004	4681875.274	0.722	0.424	24.036	56.731	61.703	45.013	61.801	62.462	24443.666	40.979	0.528	7711.082	0.315	24619.117	57422.654	230.377	1255792078	-193096.153	22891.976	5508.878	0.608	50.796	7.018	2762.561	0	13.532	0.029	0	9.159	0.922	0.07	0.984
2352	6111	4.65E+11	7.758	1817	3.706	10721	1208.012	4637.202	5052	0	10721	785.667	4894.322	-0.483	1.46E+12	0.007	2450748.277	0.784	0.692	39.254	56.717	57.499	61.78	61.925	72.285	60938.365	44.481	0.626	11969.845	0.196	61120.111	38763.786	192.007	479313551.2	-628000.687	10790.901	3219.871	0.535	37.85	6.637	1731.181	0	13.626	0.046	0.001	8.452	0.925	0.095	0.984
3719	8773	3.09E+12	8.285	2691	3.192	13936	1617.627	6425.404	6629	0	13936	1127.466	6739.029	-0.355	2.63E+12	0.004	4128701.537	0.829	0.704	39.714	56.425	70.553	60.769	62.813	74.118	57745.653	46.801	0.56	12908.781	0.224	57825.043	73034.416	262.895	1358870064	-969763.584	20113.681	4450.524	0.631	44.558	6.785	2196.255	0	15.028	0.039	0.001	9.146	0.931	0.085	0.987
1797	5402	1.14E+11	7.779	1916	3.425	10255	1157.754	3805.656	3939	0	10255	800.295	4078.16	-0.088	2.51E+11	0.006	2148376.346	0.469	0.404	21.42	53.062	56.552	34.728	55.243	57.737	14997.49	24.9	0.59	4985.184	0.332	15101.768	25594.615	156.209	282855905.6	-198954.693	8751.077	3983.667	0.364	45.189	6.85	1829.637	0	12.922	0.032	0.001	8.436	0.908	0.074	0.979
3058	8374	4.83E+11	8.233	2712	3.159	14018	1669.339	6074.251	6463	0	14018	1146.706	6428.778	-0.51	1.06E+12	0.004	4432657.043	0.644	0.533	27.611	51.836	59.506	47.093	57.797	60.94	25568.142	33.38	0.635	6610.599	0.259	25685.97	66099.117	250.548	1323358660	-1642883.106	19281.836	5998.467	0.519	56.403	7.189	2669.232	0	13.78	0.024	0.001	8.998	0.915	0.062	0.982
213	582	2232466053	4.483	194	3.161	1059	117.863	423.779	459	0	1059	81.976	448.548	-0.544	4151861865	0.056	21606.99	0.82	0.505	22.843	45.198	48.728	42.72	46.802	50.223	20545.985	37.042	0.6	6047.391	0.294	20635.951	339.881	18.037	28920.164	-591.374	90.058	31.94	0.468	3.919	3.48	15.627	0.006	8.358	0.277	0.022	5.157	0.923	0.362	0.984
3973	9086	6.11E+11	8.191	2225	3.739	14528	1535.644	6950.095	7332	0	14528	988.573	7237.653	-0.69	1.92E+12	0.004	4079790.616	0.653	0.387	24.737	63.908	66.174	47.267	65.692	66.29	36565.624	41.74	0.626	8506.795	0.233	36723.767	84636.051	286.282	1164208892	-1683250.477	16458.828	5759.948	0.475	52.748	7.118	2910.667	0	13.731	0.026	0	8.833	0.923	0.065	0.985
3686	9340	7.17E+11	8.362	3322	2.699	14908	1847.623	6930.946	7458	23	14885	1363.952	7280.525	-0.487	2.27E+12	0.004	4968021.8	0.685	0.501	29.124	58.136	68.791	46.016	62.13	68.951	42638.756	39.797	0.7	8432.931	0.198	42778.107	87211.074	286.488	1773392783	-2404386.872	24724.835	4213.815	0.705	46.253	6.922	1982.285	0	13.989	0.03	0	9.145	0.932	0.071	0.989
1167.4	4129	15518742961	7.389	1561	2.676	6543	923.073	2516.562	2366	59	6484	662.273	2759.473	0.336	28861151304	0.007	1281608.906	0.432	0.273	11.066	40.526	37.548	23.416	41.295	42.064	3714.407	17.492	0.579	2002.291	0.539	3790.193	11452.369	102.18	98908050.15	109364.262	6068.733	2023.353	0.501	34.073	6.345	784.304	0	11.151	0.037	0.002	8.033	0.892	0.082	0.973
3847	9610	1.72E+12	8.382	3054	3.194	14077	1817.374	7151.379	7666	0	14077	1273.575	7500.191	-0.766	5.43E+12	0.004	5110652.095	0.487	0.337	40.746	120.866	96.148	133.458	66.985	134.221	96151.072	58.857	0.493	20595.483	0.214	96459.359	91439.57	294.768	2038441565	-3163468.985	23908.71	5719.264	0.611	53.377	7.155	2799.107	0	14.831	0.026	0	9.158	0.92	0.065	0.984
2984	6497	8.35E+11	7.601	1962	2.898	10209	1143.714	5097.155	5522	47	10162	833.567	5281.454	-0.699	7.11E+11	0.007	1912765.092	0.894	0.624	27.142	43.529	49.547	53.7	54.996	54.996	25401.904	38.917	0.59	7079.993	0.279	25479.237	45038.814	208.173	257069360.2	-669179.816	9085.645	2292.612	0.589	31.452	6.26	1153.513	0	13.654	0.061	0.001	8.376	0.934	0.116	0.987
2829	9154	1.67E+12	8.446	3813	2.433	15427	2069.918	6314.937	6729	0	15427	1563.926	6776.973	-0.41	3.11E+12	0.003	6048933.65	0.826	0.467	30.568	65.417	77.693	63.64	72.369	86.434	67439.257	54.017	0.642	12479.183	0.185	67613.61	73544.698	259.404	2400036816	-2544721.946	31024	6027.317	0.673	54.736	7.166	2879.917	0	14.995	0.026	0.001	9.364	0.924	0.066	0.985
1330	4091	78579117181	7.31	1572	3.078	7073	916.347	2885.222	3083	0	7073	651.164	3100.153	-0.509	1.46E+11	0.008	1286440.013	0.68	0.48	20.704	43.172	47.27	37.049	46.558	49.694	15102.498	29.342	0.643	4591.932	0.304	15205.405	15490.101	120.568	116352265.5	-306664.136	5654.989	1852.371	0.5	29.426	6.247	923.023	0	12.728	0.052	0.005	8.072	0.914	0.11	0.98
3713	9511	3.90E+11	8.372	2989	3.731	18000	1883.073	7065.346	7655	0	18000	1263.573	7464.35	-0.624	8.57E+11	0.004	5797395.65	0.593	0.51	22.428	43.986	50.781	31.597	51.075	51.288	15275.399	26.085	0.626	4755.163	0.311	15380.868	89348.031	293.022	2429337226	-3112969.953	23338.726	9445.976	0.409	64.426	7.324	5003.041	0	13.119	0.027	0.001	8.977	0.925	0.064	0.984
1389	5901	1.62E+11	8.018	2468	2.973	11540	1425.485	3675.835	3664	0	11540	1005.762	4081.918	0.219	3.87E+11	0.005	3150287.642	0.663	0.425	24.467	57.542	64.844	46.882	66.7	66.7	23041.604	38.166	0.523	7482.615	0.325	23201.486	25482.422	153.428	572235499.1	178547.174	13494.636	5740.121	0.399	53.099	7.08	2732.207	0	13.409	0.027	0.003	8.798	0.905	0.068	0.976
2113	9418	4.08E+11	8.723	4670	2.126	15045	2398.795	5808.334	5761	0	15045	1859.33	6453.315	0.064	8.97E+11	0.003	7908524.628	0.86	0.429	21.893	51.037	50.516	61.824	67.951	71.479	21380.048	43.892	0.564	6600.163	0.309	21548.596	65671.63	242.063	3469456102	-1304065.397	40255.541	12009.717	0.544	78.597	7.611	5317.881	0	13.736	0.02	0	9.494	0.894	0.051	0.971
2939	6311	6.41E+11	7.624	2128	2.567	8800	1135.806	4823.919	5049	475	8325	869.935	5007.747	-0.515	3.23E+11	0.006	1807332.217	0.544	0.343	17.398	50.781	54.04	33.13	53.151	55.69	12820.426	27.647	0.532	4979.718	0.388	12871.473	34691.299	182.053	198594247.8	-496616.371	8340.451	2204.194	0.574	31.146	6.201	1059.309	0	13.539	0.063	0.001	8.345	0.922	0.117	0.982
3115	8383	6.88E+11	8.309	2774	3.117	14086	1661.814	5924.284	6059	0	14086	1159.753	6280.326	-0.069	1.28E+12	0.004	4345352.874	0.732	0.568	32.257	56.835	61.077	56.656	54.668	64.536	32254.057	41.59	0.524	9345.507	0.29	32417.561	61473.279	241.452	1177695967	-500628.6	19102.166	6405.81	0.492	58.39	7.225	2786.042	0	14.248	0.023	0	9.078	0.912	0.058	0.982
3804.6	10750.4	7.54E+11	8.695	3881	2.6	15263	2226.959	7623.842	8067	8	15255	1615.386	8088.603	-0.345	1.66E+12	0.003	7302545.622	0.806	0.552	26.66	48.327	55.585	51.996	55.138	59.49	25177.074	38.953	0.601	6911.834	0.275	25330.059	108320.438	318.857	3384406056	-2427612.801	34414.272	7944.254	0.618	61.551	7.273	3817.279	0	13.896	0.025	0	9.433	0.916	0.062	0.981
3601	7162	1.47E+12	7.699	1636	4.388	12371	1122.942	5716.386	6076	0	12371	715.487	5904.78	-0.956	3.23E+12	0.007	2189360.485	0.691	0.519	38.729	74.574	87.215	74.208	66.777	90.385	92393.894	51.556	0.591	16736.633	0.181	92584.141	56048.09	233.183	449084603.3	-1034718.754	9498.113	2811.18	0.535	36.835	6.622	1409.55	0	14.145	0.04	0.001	8.433	0.935	0.088	0.989
4950	9580	1.50E+12	8.087	2585	3.287	12462	1503.153	7588.121	8051	517	11945	1074.582	7809.869	-0.791	7.57E+11	0.005	3414483.253	0.594	0.39	19.862	50.885	53.272	40.256	55.091	55.091	12359.429	30.228	0.501	5160.371	0.418	12418.784	88081.397	292.171	920575528.7	-1775008.617	15301.137	4487.6	0.537	45.816	6.737	1998.317	0	14.048	0.041	0	8.794	0.92	0.085	0.982
3420	8644	1.67E+12	8.291	2887	2.691	13428	1634.731	6045.373	6040	31	13397	1173.494	6372.992	0.028	4.29E+12	0.004	4068501.333	0.948	0.753	46.693	61.97	77.224	71.458	71.419	82.628	105491.106	58.74	0.66	16367.875	0.155	105671.938	64725.806	245.468	1258131229	149850.12	21569.633	3693.725	0.706	44.23	6.818	1577.591	0	14.933	0.029	0	9.215	0.928	0.072	0.988
2144	4659	5.71E+11	7.28	1491	2.767	6432	829.622	3477.877	3582	202	6230	617.534	3618.557	-0.465	2.87E+11	0.007	998325.374	0.601	0.323	20.351	63.012	64.641	42.27	63.163	65.535	21878.597	37.886	0.528	7160.441	0.327	21940.742	19232.925	135.678	65201581.28	-168853.366	4622.174	1338.213	0.545	25.303	5.9	580.438	0	13.467	0.067	0.001	8.033	0.915	0.124	0.981
3080	8466	3.87E+11	8.303	2902.5	2.832	14180	1684.815	6068.554	6422	36	14144	1194.976	6416.39	-0.391	1.07E+12	0.004	4342701.82	0.76	0.575	27.748	48.27	57.58	47.795	54.574	58.379	25739.689	36.692	0.594	7097.304	0.276	25917.008	67182.303	251.767	1249838243	-1462637.105	20077.508	4947.789	0.599	49.698	7.009	2371.885	0	13.519	0.029	0	9.034	0.925	0.068	0.986
3889	9615	1.10E+12	8.481	3162	3.093	14454	1840.305	6969.264	7211	0	14454	1300.607	7335.947	-0.407	3.47E+12	0.003	5245469.92	0.776	0.583	38.127	65.425	73.281	70.309	74.43	81.012	64250.857	50.794	0.534	14526.303	0.226	64503.282	84477.38	283.969	1783116047	-1711072.816	23199.989	7851.311	0.489	64.125	7.401	3619.527	0	14.572	0.021	0.001	9.202	0.907	0.054	0.979
1313	4067	1.29E+11	7.422	1564	2.648	6384	874.468	2723.499	2746	0	6384	633.103	2926.957	-0.106	4.06E+11	0.007	1149633.589	0.987	0.795	38.954	49.02	63.433	59.46	60.555	64.581	47253.864	48.374	0.566	11175.642	0.237	47439.806	13443.76	112.405	71644332.23	-46592.299	5028.563	1795.216	0.47	31.375	6.369	774.704	0	13.535	0.041	0	8.151	0.899	0.089	0.975
2873.4	8333	1.56E+11	8.232	3394	2.218	10638	1782.546	5762.424	5967	189	10449	1381.658	6131.549	-0.352	4.90E+11	0.004	4390373.227	0.636	0.412	18.597	45.186	46.875	34.025	47.522	47.901	12917.227	28.742	0.614	4334.582	0.336	13025.933	60225.082	236.285	1190915260	-1535177.198	22038.795	4493.754	0.662	49.68	6.975	1933.016	0	12.534	0.029	0.001	8.959	0.901	0.066	0.977
4971	10079	9.22E+12	8.248	2637	3.528	16003	1645.572	8032.656	8597	76	15927	1123.853	8296.302	-0.742	7.84E+12	0.004	4305063.205	0.703	0.606	46.27	76.293	87.167	78.979	70.745	89.759	113824.036	53.647	0.579	19600.883	0.172	113959.449	110525.957	324.933	1904374913	-2715756.134	22508.669	2760.297	0.778	35.127	6.477	1393.134	0	15.004	0.051	0	9.083	0.951	0.101	0.993
1031	2425	87286896597	6.37	749	3.013	3478	437.335	1822.805	1928	0	3478	311.711	1901.581	-0.631	74279532936	0.014	293393.36	0.648	0.478	24.865	51.972	57.759	42.102	55.034	57.839	20460.254	33.665	0.559	6467.501	0.316	20541.842	5949.539	75.527	6097650.892	-36589.413	1326.124	347.79	0.574	12.401	4.98	173.67	0.001	11.704	0.128	0.003	7.104	0.925	0.201	0.984
2821	5972	3.36E+12	7.563	1714	2.999	7832	993.939	4539.113	4754	202	7630	714.408	4700.269	-0.631	1.69E+12	0.006	1488979.102	0.893	0.613	38.065	62.135	79.058	71.308	70.237	79.877	76598.983	55.506	0.585	14918.492	0.195	76691.885	33322.479	177.573	209304032.5	-483605.851	8128.098	977.771	0.783	21.661	5.713	432.052	0	13.885	0.08	0.001	8.453	0.938	0.14	0.99
158	554	2562345072	4.623	230	2.549	983	127.553	359.206	364.5	0	983	94.208	390.841	-0.08	4765359264	0.045	23728.147	0.626	0.492	28.029	56.936	58.073	59.842	58.414	64.231	31083.645	35.652	0.572	8364.736	0.269	31195.695	251.493	15.225	33217.264	-149.223	112.765	34.03	0.533	4.258	3.565	14.744	0.003	8.778	0.245	0.008	5.417	0.91	0.331	0.98
1653	5597	85133322696	7.812	2431	2.352	7881	1309.934	3719.797	3868	0	7881	994.492	4029.197	-0.254	3.41E+11	0.005	2397531.305	0.593	0.393	22.356	56.939	59.768	41.115	56.384	60.103	20845.848	33.758	0.562	6522.96	0.313	20999.689	25809.627	155.956	278291244.9	-436129.104	10257.717	4316.639	0.408	47.265	6.933	2013.091	0	12.71	0.029	0.003	8.513	0.882	0.072	0.963
2821	9381	1.10E+12	8.646	3716	2.94	18326	2107.941	6217.434	6262	0	18326	1525.718	6736.282	0.083	2.04E+12	0.003	6721010.544	0.817	0.728	37.383	51.376	59.853	58.855	56.722	60.778	44892.941	41.956	0.568	10763.662	0.24	45041.645	69660.813	254.873	2524883138	-143994.413	29516.256	10727.946	0.46	75.499	7.596	4663.254	0	14.847	0.017	0.001	9.397	0.913	0.047	0.982
2037	4936	4.12E+11	7.535	1637	2.835	7683	931.005	3518.358	3547	13	7670	674.765	3698.918	-0.151	3.51E+11	0.006	1303149.564	0.741	0.372	22.169	59.563	62.314	48.168	58.188	68.173	25556.711	44.152	0.524	8000.715	0.313	25624.754	22605.744	145.705	129667002.4	-93986.976	6668.276	1176.041	0.698	23.878	5.916	541.064	0	13.67	0.064	0	8.361	0.933	0.122	0.988
1714	5002	3.15E+11	7.622	1993	2.651	8510	1077.605	3398.794	3368	0	8510	796.822	3641.027	0.013	2.68E+11	0.006	1705275.917	0.693	0.44	21.758	49.477	54.844	46.719	56.385	56.482	20166.24	34.29	0.58	6178.746	0.306	20236.34	21571.573	141.444	194219491.5	-53874.585	8422.321	2189.263	0.585	31.78	6.236	1000.089	0	13.648	0.056	0.001	8.49	0.922	0.111	0.983
3674.4	8108	4.70E+11	7.997	2708	2.53	10598	1447.005	6094.397	6313	150	10448	1091.92	6334.391	-0.459	4.73E+11	0.005	2982840.008	0.659	0.433	18.85	43.516	45.897	37.509	46.214	49.218	11716.07	28.693	0.59	4228.584	0.361	11778.842	63821.693	248.187	508269652.3	-846579.49	13199.369	4368.646	0.497	44.311	6.734	2105.704	0	13.487	0.043	0.001	8.711	0.913	0.088	0.978
2961	7747	1.90E+12	8.174	2558	3.562	18785	1570.027	5685.027	6042	0	18785	1068.8	6025.091	-0.36	4.18E+12	0.004	3982188.219	0.658	0.494	41.995	85.019	75.23	87.889	70.234	112.445	114834.698	55.968	0.593	19267.596	0.168	115110.547	57642.598	233.674	1194271773	-1179726.017	17793.023	5659.608	0.511	51.507	7.083	2867.966	0	14.918	0.031	0.001	8.989	0.94	0.073	0.991
1360	5096	2.35E+11	7.819	2157	2.642	9135	1189.685	3243.785	3201	0	9135	873.902	3551.867	0.089	7.39E+11	0.005	2093620.274	0.565	0.485	39.571	81.639	81.54	73.972	79.63	91.429	58311.522	46.109	0.452	16096.704	0.276	58593.058	19877.368	134.549	255265125.1	-1381.152	9962.3	2876.717	0.551	39.382	6.699	1274.56	0	13.993	0.032	0.001	8.622	0.909	0.077	0.98
3836	8157	1.50E+12	7.99	2287	3.326	11103	1386.603	6330.947	6782	355	10748	964.958	6562.066	-0.783	7.58E+11	0.005	2979814.246	0.836	0.78	28.778	36.888	44.908	42.706	45.63	46.113	17546.502	30.847	0.598	5457.342	0.311	17598.199	62724.575	244.968	772642102.5	-1619902.839	14134.934	3287.39	0.616	39.24	6.563	1502.554	0	14.251	0.043	0	8.74	0.923	0.091	0.984
3154	9071	4.63E+11	8.469	3359	2.932	16116	1941.065	6491.211	6897	0	16116	1392.48	6916.284	-0.338	8.60E+11	0.003	5699173.884	0.706	0.408	20.448	50.081	59.047	40.694	58.502	59.327	17873.072	35.347	0.565	5853.796	0.328	17983.883	78210.016	273.094	1822191240	-1660772.948	23861.794	9452.223	0.426	67.482	7.403	4534.35	0	13.583	0.023	0.001	9.126	0.913	0.057	0.98
4556	9517	1.22E+12	8.164	2694	3.807	12387	1638.798	7473.24	8091	0	12387	1133.445	7747.568	-0.994	1.04E+12	0.004	4175499.833	0.645	0.442	20.901	47.29	52.409	37.166	52.856	53.326	17309.07	30.494	0.62	5221.005	0.302	17365.979	98961.166	308.437	1726037286	-3238673.478	19421.45	4150.876	0.641	42.59	6.743	2143.267	0	14.034	0.042	0	8.867	0.927	0.087	0.985
2431	6883	3.57E+11	7.979	2599	2.811	9169	1467.076	4894.058	5270	0	9169	1075.584	5205.361	-0.67	3.04E+11	0.005	3143979.689	0.861	0.464	16.553	35.688	39.35	37.033	39.085	49.005	11148.744	30.717	0.641	3762.305	0.337	11202.32	45262.137	207.153	620613265.9	-1216728.67	13759.724	4463.349	0.497	45.491	6.766	2069.381	0	13.628	0.04	0.001	8.708	0.9	0.084	0.971
2168.4	6478	4.12E+11	7.943	2607	2.226	8141	1386.343	4444.483	4575	192	7949	1064.708	4735.334	-0.315	2.07E+11	0.004	2669954.794	0.764	0.469	16.75	35.705	40.298	32.037	40.739	42.106	9212.517	27.281	0.557	3816.715	0.414	9251.542	34049.792	180.037	335484916.4	-521162.858	11364.557	4896.894	0.391	49.055	6.731	1933.067	0	13.833	0.04	0	8.621	0.881	0.083	0.96
3283	9705	3.77E+11	8.502	3570	2.895	17446	2074.14	6822.522	7211	0	17446	1498.368	7279.114	-0.407	8.29E+11	0.003	6438693.782	0.631	0.348	18.401	52.869	54.601	35.698	49.491	55.537	15541.495	33.341	0.538	5601.719	0.36	15646.689	85213.756	283.977	2518353165	-2726847.423	27859.987	9607.098	0.481	70.287	7.472	4394.492	0	13.23	0.021	0.001	9.197	0.915	0.054	0.982
520	1166	8597358161	5.281	329	3.668	2114	202.523	899.534	956	0	2114	138.555	935.679	-0.619	15989080280	0.032	66333.465	0.685	0.439	20.321	46.308	51.821	36.857	47.979	52	18178.909	31.736	0.67	4988.908	0.274	18262.909	1444.935	37.511	290773.508	-3273.121	265.755	114.876	0.388	7.266	4.289	57.946	0.002	9.863	0.179	0.006	5.927	0.927	0.258	0.986
498	1209	11021354066	5.529	376	3.225	2035	225.92	877.656	899	0	2035	156.293	922.855	-0.264	44145298711	0.026	81381.686	0.928	0.51	28.17	55.197	62.641	63.669	64.26	73.595	51628.533	51.22	0.666	10070.163	0.195	51834.312	1350.885	36.19	376307.566	-1970.461	327.82	163.157	0.332	9.401	4.672	71.61	0.001	10.631	0.129	0.003	6.184	0.904	0.205	0.978
2004	5321	7.16E+11	7.592	1685	3.141	8053	1032.019	3844.115	4062	0	8053	712.331	4059.156	-0.477	6.09E+11	0.007	1699524.82	0.893	0.678	31.947	47.107	55.352	56.464	66.787	67.327	36902.989	42.058	0.579	9260.313	0.251	36990.463	27232.869	160.044	223518865.2	-357903.606	8029.749	1593.048	0.656	26.744	6.045	775.215	0	13.719	0.06	0.001	8.449	0.929	0.12	0.986
663	1337	45809727470	5.415	383	3.386	1782	220.274	1025.714	1065	42	1740	156.944	1061.609	-0.677	23067026627	0.028	74923.67	0.718	0.59	27.301	46.276	52.879	44.044	53.075	53.484	20419.761	33.239	0.575	6279.55	0.308	20467.387	1774.346	41.356	434422.378	-4456.505	354.293	98.605	0.56	6.538	4.041	48.324	0.002	9.997	0.213	0.006	6.184	0.923	0.292	0.983
4013	8997.5	1.93E+12	8.158	2139	4.038	15265	1499.732	6909.871	7273.5	0	15265	955.891	7188.81	-0.84	4.24E+12	0.005	3932673.185	0.563	0.364	35.389	97.255	119.678	110.516	70.836	123.218	81698.147	54.718	0.497	18312.253	0.224	81971.157	82542.905	281.281	1393565302	-2104511.523	18015.729	4322.04	0.608	45.649	6.917	2157.825	0	14.64	0.031	0	8.965	0.935	0.073	0.989
2818.2	6950	3.17E+11	7.907	2538	2.71	8482	1364.081	5080.048	5413	29	8453	1022.884	5336.193	-0.609	2.94E+11	0.005	2668067.899	0.613	0.376	16.025	42.625	44.06	29.894	44.785	46.134	10268.494	26.121	0.619	3693.215	0.36	10325.974	47102.215	211.134	554009949.2	-1163737.985	13022.401	2980.477	0.623	38.176	6.504	1287.347	0	13.364	0.047	0.001	8.663	0.907	0.095	0.977
3765.8	9441	5.02E+11	8.346	3034.25	2.816	11806	1775.261	6930.294	7397	0	11806	1278.586	7261.017	-0.606	4.27E+11	0.004	4693400.86	0.588	0.392	15.969	40.7	42.44	32.198	42.849	43.027	8062.163	23.938	0.583	3334.686	0.414	8108.152	86882.681	289.813	1292480291	-2015465.088	19194.714	7714.521	0.419	61.499	7.185	3384.357	0	13.481	0.029	0	8.946	0.896	0.065	0.97
1597	3686	4.70E+11	7.09	1146	2.975	6321	670.67	2665.231	2687	18	6303	475.44	2791.789	-0.066	4.00E+11	0.009	690630.878	0.712	0.499	31.926	64.038	72.489	60.863	69.02	81.512	51209.265	45.566	0.547	12188.02	0.238	51302.27	12724.836	109.38	39779615.3	-24886.591	3664.588	626.267	0.707	17.505	5.443	276.661	0	13.135	0.086	0.001	7.947	0.939	0.151	0.991
3009	5531	7.05E+11	7.227	1144	4.483	7092	772.142	4440.348	4650	223	6869	495.212	4555.867	-1.048	3.55E+11	0.009	1039231.602	0.588	0.364	19.478	53.582	57.778	39.329	58.953	59.763	17057.605	31.499	0.568	5643.352	0.331	17106.238	30942.411	173.217	113060282.8	-354119.865	4772.552	1023.466	0.636	21.41	5.732	501.081	0	13.127	0.077	0.001	7.986	0.933	0.138	0.988
1939.4	8568	3.01E+11	8.458	3710	2.521	13939	2103.538	5553.568	5883	0	13939	1527.623	6111.764	-0.313	5.60E+11	0.004	6511545.094	0.587	0.239	15.606	65.259	65.23	45.529	54.293	66.888	14887.928	38.333	0.493	5940.953	0.399	14993.392	58795.775	232.77	2494267240	-2375813.194	29030.139	10604.589	0.462	74.324	7.557	4756.33	0	13.432	0.02	0.004	9.25	0.892	0.054	0.97
2738	6627	4.87E+11	7.805	2043	3.078	9683	1226.996	4924.285	5218	0	9683	864.471	5155.189	-0.575	4.14E+11	0.006	2327398.53	0.674	0.414	21.071	50.957	67.112	47.392	66.717	67.304	15508.889	34.34	0.505	5956.574	0.384	15583.173	43464.816	204.641	332727573.5	-624103.447	9655.096	3347.373	0.466	40.102	6.603	1506.112	0	13.674	0.039	0.001	8.532	0.914	0.086	0.98
1762	4720	3.01E+11	7.59	1523	3.573	10811	935.013	3302.327	3360	0	10811	633.316	3513.606	0.055	7.16E+11	0.006	1440064.991	0.723	0.61	39.711	65.131	79.95	63.05	80.158	83.397	57739.651	47.104	0.501	14413.801	0.25	57957.205	19253.852	134.202	167518887.8	-33606.867	6674.355	1700.489	0.586	29.448	6.279	789.116	0	13.774	0.048	0	8.34	0.94	0.099	0.991
4588	9848	1.16E+12	8.172	2676	3.507	12736	1642.95	7716.011	8287	7	12729	1128.397	7987.316	-0.985	3.66E+12	0.004	4260388.507	0.671	0.358	28.235	78.913	86.187	59.089	75.846	94.066	57163.64	52.933	0.547	13119.37	0.23	57375.152	104863.383	317.526	1490126461	-2852241.785	20155.799	4013.836	0.666	42.396	6.803	2160.735	0	14.053	0.036	0	8.955	0.929	0.082	0.986
2811	8120	1.90E+11	8.182	2910	2.406	10815	1627.516	5324.386	5209	0	10815	1199.528	5681.43	-0.004	1.62E+11	0.004	3929554.926	0.501	0.339	13.078	38.546	38.271	25.082	37.098	40.344	4973.419	19.297	0.572	2462.667	0.495	5013.983	53041.955	224.718	758621478.4	5867.203	17250.375	7164.953	0.415	60.792	7.085	2819.234	0	12.802	0.028	0.001	8.892	0.888	0.066	0.967
2293.4	5339	3.08E+11	7.575	1809	2.955	8312	1016.784	3948.627	4150	34	8278	743.978	4137.457	-0.49	2.62E+11	0.006	1526894.092	0.584	0.373	19.078	51.114	51.395	37.166	50.906	53.269	15231.15	29.835	0.584	5087.173	0.334	15287.882	27855.387	162.061	192946292.5	-411469.576	7760.805	1404.617	0.692	26.133	6.053	650.956	0	13.461	0.056	0.001	8.372	0.932	0.111	0.988
5242.5	11653	1.65E+12	8.494	3635	3.26	15156	2094.163	8950.68	9646	362	14794	1511.976	9310.06	-0.875	8.31E+11	0.003	6562543.601	0.722	0.52	18.193	34.953	40.863	31.586	40.679	42.201	9546.439	25.247	0.626	3477.795	0.364	9585.401	134613.071	360.624	3115425776	-4717804.492	27532.674	9542.611	0.466	63.801	7.167	4635.742	0	14.17	0.035	0	9.146	0.913	0.075	0.976
4171	8701	3.11E+12	8.132	2387.5	3.442	12242	1433.622	6713.177	7036	0	12242	994.044	6951.56	-0.698	3.07E+12	0.004	3257443.16	0.668	0.482	34.39	71.334	75.228	63.234	71.809	79.204	63505.743	47.62	0.572	13449.65	0.212	63601.188	78278.686	273.996	956530867.1	-1567646.766	16182.421	3377.621	0.651	39.313	6.609	1635.003	0	14.855	0.04	0	8.93	0.931	0.085	0.987
2067	6056	4.33E+11	7.767	2418	2.454	8722	1302.673	4345.887	4650	0	8722	986.992	4614.066	-0.528	3.68E+11	0.006	2402876.569	0.845	0.525	21.963	41.836	49.547	47.16	55.674	55.674	17213.689	35.367	0.56	5760.579	0.335	17304.709	34357.502	178.144	395463544.9	-837478.365	12697.096	2215.986	0.702	32.488	6.302	1000.981	0	13.576	0.052	0.001	8.629	0.921	0.105	0.983
2414	8686	4.07E+11	8.483	3489	2.939	16668	1977.99	5621.703	5620	0	16668	1423.629	6129.065	0.149	7.57E+11	0.003	5961900.997	0.597	0.5	27.999	55.971	63.446	45.781	62.167	69.804	19991.387	33.442	0.49	7268.617	0.364	20150.552	56834.271	231.893	1804366078	21349.072	24394.335	12174.67	0.33	79.491	7.631	5410.371	0	13.691	0.016	0	9.207	0.902	0.046	0.976
3897	9133	5.48E+11	8.211	2938	3.188	13836	1705.817	6862.329	7291	30	13806	1227.307	7176.235	-0.689	1.31E+12	0.004	4406795.169	0.688	0.384	21.703	56.483	60.937	44.978	57.026	63.06	25215.38	38.866	0.606	6860.867	0.272	25343.821	83684.467	282.138	1677061087	-2749053.011	21019.234	4706.396	0.631	47.849	6.941	2264.085	0	13.595	0.032	0.001	8.993	0.926	0.074	0.986
2496.8	7642.2	2.70E+11	8.274	2803	3.098	14370	1632.141	5174.575	5371	0	14370	1150.839	5561.95	-0.114	5.93E+11	0.004	4159063.199	0.693	0.35	19.185	54.876	57.348	41.725	55.485	61.019	19045.839	38.043	0.533	6466.581	0.34	19175.57	48991.683	215.403	1017390774	-634792.726	17408.361	7050.232	0.418	58.947	7.241	3404.629	0	13.466	0.026	0.001	8.955	0.914	0.062	0.981
3300	9295	3.83E+11	8.47	3411	2.763	15431	1944.018	6685.336	7027	52	15379	1410.737	7093.439	-0.26	9.12E+11	0.003	5623150.486	0.612	0.501	23.743	47.406	51.71	38.11	56.731	56.731	18001.762	29.013	0.628	5287.408	0.294	18119.392	82154.753	278.009	2014992613	-1849732.503	25950.653	6572.459	0.589	57.32	7.179	3066.566	0	13.299	0.025	0	9.153	0.921	0.061	0.984
2002	6772	2.81E+11	8.076	2902	2.226	9494	1531.459	4219.608	3960	0	9494	1166.736	4593.999	0.202	2.61E+11	0.004	3299729.155	0.671	0.389	17.274	44.411	50.924	36.525	50.13	54.063	12307.138	29.792	0.558	4619.264	0.375	12374.83	33990.163	177.448	560833153.7	212676.528	15524.353	5582.025	0.474	52.433	6.859	2247.704	0	13.661	0.039	0.001	8.883	0.89	0.082	0.967
4040	7470	3.49E+11	7.598	1396	4.339	11005	1005.008	5930.205	6059	89	10916	620.775	6086.757	-0.801	8.64E+11	0.007	1881281.968	0.895	0.668	26.271	39.309	46.39	49.364	44.256	50.852	23194.859	35.198	0.69	5701.974	0.246	23307.743	58981.382	239.952	286340980.9	-515711.639	7625.555	2026.184	0.561	30.372	6.299	1047.171	0	12.907	0.051	0.001	8.314	0.939	0.106	0.99
2879	5519.4	3.78E+11	7.301	1220	3.981	8444	816.468	4433.939	4660	20	8424	526.929	4560.909	-0.804	3.51E+11	0.008	1142073.339	0.79	0.446	19.986	44.857	51.807	41.798	48.964	57.613	16795.451	35.45	0.574	5525.854	0.329	16874.515	34201.25	182.338	107134987.8	-304262.293	4901.497	1096.46	0.62	21.889	5.793	564.049	0	12.873	0.081	0.001	7.986	0.943	0.142	0.991
4538	8396	1.35E+12	7.795	1776	5.507	16210	1251.786	6828.592	7240	0	16210	769.973	7036.593	-1.238	2.96E+12	0.006	2883980.572	0.843	0.672	36.361	54.069	70.493	63.188	56.822	74.468	59606.974	45.584	0.713	10356.545	0.174	59741.556	80165.162	278.615	1034473427	-2016831.513	13170.231	3026.559	0.62	35.213	6.528	1738.574	0	13.895	0.044	0.001	8.618	0.952	0.095	0.993
2643	8475	3.57E+11	8.405	3354	3.218	16387	1931.049	5897.383	6211	0	16387	1387.628	6360.488	-0.065	6.63E+11	0.004	5676678.3	0.693	0.642	26.974	42.033	51.821	37.706	44.707	52.765	16269.567	29.112	0.557	5578.538	0.343	16392.002	62305.812	241.581	2087645760	-1090457.479	25469.917	9695.755	0.448	69.996	7.465	4504.066	0	13.432	0.021	0.001	9.16	0.911	0.055	0.98
4241	9435	6.62E+11	8.294	2496	4.504	19101	1650.544	7202.814	7516	0	19101	1063.092	7531.934	-0.251	1.45E+12	0.004	4849496.04	0.768	0.476	25.1	52.726	57.924	47.253	62.353	63.723	25502.003	40.511	0.54	7765.889	0.305	25642.079	90345.27	296.082	1841676851	-1011286.409	19332.662	8627.874	0.374	61.738	7.292	4577.006	0	13.702	0.025	0.001	8.971	0.931	0.062	0.987
3588	6981	1.35E+12	7.619	1706	3.646	9382	1079.389	5597.204	5982	290	9092	730	5760.705	-0.925	6.82E+11	0.007	1857027.081	0.671	0.523	24.842	47.526	55.567	40.909	55.389	55.875	20496.97	31.914	0.581	6235.101	0.304	20556.997	49292.034	218.424	298118474.4	-807009.719	8379.818	2068.766	0.59	29.794	6.176	1040.239	0	13.753	0.059	0.001	8.341	0.931	0.114	0.986
2787	9855	5.87E+11	8.641	4650	2.296	16245	2431.29	6531.119	6729	0	16245	1866.716	7126.192	-0.17	1.29E+12	0.003	8127090.755	0.781	0.627	28.125	44.874	42.497	47.792	53.878	60.554	25258.015	35.057	0.599	6954.032	0.275	25378.407	81278.942	270.827	3671332285	-2134022.242	40937.692	9268.448	0.629	67.094	7.406	4430.285	0	13.837	0.024	0.001	9.465	0.914	0.06	0.98
392	1213	3341740225	5.686	460	3.026	2116	258.254	825.624	836	0	2116	183.058	886.835	-0.073	7342686839	0.022	104822.416	0.641	0.351	15.434	43.991	46.059	31.873	44.641	46.165	9245.082	28.2	0.565	3770.306	0.408	9336.176	1276.32	34.995	600910.95	-2267.137	407.133	200.76	0.331	10.309	4.707	83.196	0.001	10.395	0.127	0.004	6.274	0.9	0.204	0.975
2997	8513	4.18E+11	8.384	2976	2.959	14556	1734.351	6039.404	6293	14	14542	1224.592	6413.431	-0.216	1.31E+12	0.004	4657694.901	0.707	0.671	31.862	47.461	54.044	47.959	56.04	62.878	31811.027	33.567	0.645	7522.636	0.236	31968.382	66445.933	250.392	1489753077	-879002.724	21322.956	6353.239	0.538	57.997	7.226	2833.453	0	13.73	0.024	0	9.105	0.915	0.06	0.983
659	1506	17588148416	5.751	471	3.203	2304	276.203	1107.619	1167	0	2304	196.664	1159.506	-0.371	14967188667	0.022	117633.185	0.505	0.369	18.232	49.452	52.305	29.146	52.315	52.315	11076.623	24.965	0.554	4337.836	0.392	11132.54	2233.008	46.339	942245.933	-5080.935	507.9	166.364	0.499	8.932	4.522	76.517	0.001	10.626	0.159	0.005	6.453	0.919	0.236	0.982
2181	7572	2.92E+11	8.298	2804	2.939	12947	1659.1	4897.078	4845	0	12947	1163.887	5320.18	0.258	6.93E+11	0.004	4322932.783	0.458	0.324	22.512	69.423	77.271	37.152	77.763	78.643	24314.106	31.793	0.531	7648.177	0.315	24478.583	44776.736	203.277	1273008878	468142.439	20420.385	6640.469	0.508	60.031	7.253	2836.175	0	13.612	0.022	0	9.099	0.903	0.056	0.978
3621	7483	4.52E+12	7.907	2107	3.365	10701	1255.113	5783.523	6110	0	10701	884.305	5989.729	-0.713	3.28E+12	0.005	2427715.086	0.939	0.508	34.433	67.823	82.122	77.857	69.745	90.695	91302.055	63.695	0.594	16509.354	0.181	91405.17	58256.365	235.888	539470011.9	-1012611.215	12339.513	1899.138	0.727	29.273	6.209	940.826	0	14.561	0.059	0	8.735	0.94	0.113	0.99
2928	9251	1.36E+11	8.402	3788	2.779	15287	2103.782	6388.871	6731	0	15287	1545.914	6879.247	-0.277	2.98E+11	0.004	6506371.31	0.49	0.288	12.701	44.09	42.341	23.642	44.09	44.09	6215.042	21.622	0.579	2824.772	0.455	6299.545	74502.306	266.231	2282661094	-2137941.639	26386.108	11903.206	0.373	78.256	7.503	5338.127	0	11.866	0.017	0.001	8.947	0.896	0.049	0.972
3864	10084	4.65E+11	8.395	2941	3.376	16603	1928.998	7668.193	8329	0	16603	1291.855	8051.151	-0.728	1.06E+12	0.004	6019849.644	0.869	0.52	20.463	39.359	46.216	40.219	46.12	47.934	16308.706	34.205	0.645	4818.474	0.295	16413.133	105638.043	318.27	2396364473	-3374016.628	25001.807	7674.593	0.518	60.023	7.248	3877.145	0	13.215	0.027	0.001	9.03	0.923	0.064	0.984
3363	7191.9	3.47E+12	7.929	1940	3.316	10480	1192.725	5422.683	5610	0	10480	811.634	5630.855	-0.465	2.95E+12	0.005	2301032.937	0.91	0.67	42.181	62.994	79.397	79.584	74.786	80.611	92960.083	57.346	0.577	17204.538	0.185	93056.527	51754.483	221.512	525369634.5	-638180.967	12425.71	1690.419	0.759	28.265	6.159	798.249	0	14.591	0.057	0	8.804	0.941	0.11	0.991
2031	7330	1.78E+11	8.124	3349	2.234	10478	1769.618	5008.849	5530	0	10478	1374.39	5415.925	-0.499	5.62E+11	0.004	4243676.664	0.843	0.591	23.673	40.08	47.311	39.074	44.216	48.612	19000.785	33.771	0.667	5159.516	0.272	19143.979	47740.345	210.818	948309242.6	-1702861.534	18848.783	5692.041	0.532	53.552	7.106	2706.671	0	13.011	0.029	0.002	8.851	0.897	0.069	0.972
2344	9592	4.24E+11	8.65	4210	2.672	18490	2306.433	6116.176	6215	0	18490	1690.814	6730.07	-0.015	9.31E+11	0.003	7886233.261	0.697	0.565	26.12	46.253	56.709	40.957	56.131	58.539	20426.182	32.246	0.587	6152.953	0.301	20546.666	71388.334	257.15	3389453996	-1361768.051	34295.346	13316.429	0.436	84.307	7.722	5746.05	0	13.674	0.016	0.003	9.414	0.905	0.047	0.978
2378	8823	1.43E+11	8.383	4164.5	2.206	12746	2157.776	5945.422	6360	0	12746	1677.863	6454.903	-0.379	4.49E+11	0.004	6317722.38	0.835	0.417	15.86	38.055	40.909	36.628	39.86	44.568	10662.47	31.791	0.596	3932.922	0.369	10772.62	67580.771	252.085	1878385481	-2598296.851	26821.291	10718.304	0.428	75.533	7.54	4815.39	0	12.275	0.019	0.001	9.005	0.882	0.05	0.964
4478	7937	4.31E+12	7.556	1451	4.532	10977	1069.646	6637.714	7062	330	10647	665.223	6785.868	-1.26	2.17E+12	0.007	1988762.666	0.586	0.512	33.986	66.424	82.7	57.72	62.275	82.759	47019.182	38.894	0.51	12352.901	0.263	47117.666	69324.588	259.914	431966320	-1209047.07	8787.595	1766.677	0.642	26.978	6.043	928.864	0	13.736	0.064	0.001	8.226	0.945	0.121	0.991
3508	8964	6.28E+11	8.37	2768	3.568	16334	1744.666	6469.208	6695	0	16334	1166.477	6850.298	-0.26	1.61E+12	0.004	5075937.559	0.73	0.591	31.677	53.641	58.944	49.011	57.992	59.67	34139.184	39.183	0.571	8907.856	0.261	34309.402	73504.157	265.351	1685594422	-1002602.263	21173.219	8809.256	0.407	65.156	7.38	4306.492	0	13.992	0.021	0	9.116	0.916	0.056	0.982
2973	7531	4.95E+11	8.082	2497	3.032	10979	1455.001	5322.333	5430	0	10979	1029.136	5622.109	-0.335	4.21E+11	0.005	3280880.417	0.622	0.34	16.91	49.674	55.452	35.251	53.888	56.113	13259.426	30.883	0.507	5339.831	0.403	13327.221	50805.205	219.944	726345966.8	-865201.34	14512.438	4810.849	0.496	47.972	6.88	2226.162	0	13.854	0.031	0.001	8.848	0.91	0.074	0.978
3221	7766	5.40E+11	7.827	2615	2.584	10158	1450.502	5552.751	5613	478	9680	1071.223	5825.257	-0.309	2.72E+11	0.005	3100566.511	0.544	0.276	13.717	49.66	45.698	29.505	45.262	47.575	7986.577	27.01	0.48	4025.893	0.504	8019.853	46637.838	211.041	567868207.9	-600258.639	13723.531	5355.335	0.438	51.194	6.86	2237.809	0	13.615	0.029	0.001	8.795	0.894	0.075	0.969
3793	8060	1.81E+12	8.007	2397	3.092	10379	1379.751	6164.273	6501	318	10061	991.89	6393.225	-0.703	9.10E+11	0.005	2875061.377	0.887	0.696	29.617	42.562	49.82	46.212	52.234	53.779	22211.426	37.747	0.519	7363.551	0.332	22268.976	60551.528	240.636	633950009.5	-1207694.92	13719.52	3155.857	0.619	38.321	6.524	1446.935	0	14.461	0.045	0	8.791	0.92	0.092	0.983
3235	10271	6.73E+11	8.591	3871	2.775	18845	2223.937	7106.174	7548	0	18845	1608.14	7607.715	-0.389	1.48E+12	0.003	7379632.316	0.783	0.526	27.174	51.683	64.966	51.127	59.339	69.403	25382.619	40.448	0.493	8476.307	0.334	25567.372	95644.215	300.015	3224024717	-3003622.175	32202.573	9841.447	0.522	70.598	7.491	4590.652	0	13.799	0.019	0.001	9.358	0.92	0.052	0.984
2487	9900.8	8.05E+11	8.685	4072	2.752	19651	2333.753	6647.724	7054	0	19651	1688.351	7235.254	-0.272	1.77E+12	0.003	8156658.196	0.956	0.615	27.675	45	54.385	49.558	58.432	58.905	33646.989	43.013	0.645	7813.222	0.232	33802.72	81468.683	275.607	3695850429	-2827820.187	35348.951	13356.139	0.446	80.968	7.685	6306.833	0	14.33	0.019	0.001	9.46	0.914	0.05	0.98
3275	10004	1.93E+12	8.569	3490	2.838	18613	2063.647	6860.159	7123	0	18613	1458.648	7324.749	-0.332	4.23E+12	0.003	6590168.422	0.769	0.648	42.087	64.993	69.593	78.38	73.637	83.681	78674.344	49.988	0.567	15657.459	0.199	78875.211	84175.283	280.636	2980995164	-1964656.975	30822.72	9162.8	0.539	70.065	7.508	4008.813	0	15.189	0.018	0.001	9.435	0.919	0.051	0.985
3666.8	8282.6	3.60E+11	8.079	2236	3.949	15098	1458.798	6373.668	6828	6	15092	949.851	6649.135	-0.67	1.14E+12	0.005	3587346.69	0.888	0.552	24.417	44.214	49.072	45.09	47.332	51.138	25655.604	39.266	0.664	6333.674	0.247	25783.88	71886.015	263.614	944242394.7	-1409170.906	14399.726	4835.4	0.49	47.319	6.949	2530.932	0	13.252	0.033	0.001	8.701	0.932	0.075	0.988
2514.6	5617	3.80E+11	7.521	1447	3.403	7742	917.518	4161.38	4326	0	7742	606.073	4328.937	-0.411	3.53E+11	0.007	1422617.335	0.646	0.328	17.758	54.102	62.867	55.472	38.624	63.213	18767.061	34.973	0.562	6076.964	0.324	18835.178	30679.466	170.487	185974990.4	-272242.197	7264.782	817.094	0.793	19.215	5.644	416.882	0	13.092	0.089	0.002	8.322	0.945	0.151	0.992
2278	9908.6	1.78E+11	8.625	4470	2.605	17775	2463.262	6128.557	6266	0	17775	1793.79	6820.942	-0.009	4.23E+11	0.003	8966036.542	0.495	0.325	16.682	51.37	50	27.052	50.055	50.055	8981.64	25.447	0.532	3931.384	0.438	9085.88	72282.998	257.669	4571385226	-1612108.565	39813.007	16277.396	0.421	92.705	7.775	7069.896	0	12.319	0.015	0.005	9.319	0.894	0.047	0.972
4200	8063	1.97E+12	7.691	1605	4.829	12972	1216.35	6630.506	7074	0	12972	732.284	6831.323	-1.089	1.68E+12	0.007	2703365.334	0.779	0.416	24.61	59.188	64.829	52.209	64.186	70.238	35864.863	46.102	0.553	9505.721	0.265	35950.564	76192.145	272	730878503.4	-1477210.298	11348.774	2540.92	0.614	30.342	6.22	1516.549	0	13.549	0.065	0.001	8.465	0.949	0.126	0.991
3454	7914	4.98E+11	7.988	2024	3.877	14795	1374.283	6143.816	6560	0	14795	894.832	6399.431	-0.589	9.26E+11	0.005	3206244.441	0.527	0.444	25.191	56.702	64.099	42.337	54.04	66.119	22486.315	29.859	0.583	6609.438	0.294	22601.698	66203.759	253.372	694096562.1	-1114308.019	12651.851	4646.219	0.448	44.392	6.838	2580.922	0	13.474	0.037	0.001	8.621	0.935	0.082	0.988
2730	7690.1	4.10E+11	8.296	2543	4.271	16245	1598.338	5362.146	5446	0	16245	1070.844	5752.775	0.308	9.01E+11	0.004	4341811.475	0.902	0.583	25.456	43.698	49.35	53.121	50.871	54.236	27099.266	39.407	0.649	6726.355	0.248	27232.841	51624.761	220.483	1571404709	975954.953	19055.041	7017.523	0.457	58.599	7.217	3346.438	0	13.902	0.024	0.001	9.028	0.923	0.06	0.985
2896	8121	2.33E+11	8.177	2780.75	3.176	14853	1698.907	5940.192	6434	0	14853	1205.254	6301.783	-0.304	5.13E+11	0.005	4426586.277	0.601	0.463	19.759	42.721	47.806	33.039	47.29	49.691	12770.228	25.67	0.6	4400.102	0.345	12911.127	65212.636	250.653	1089087596	-1091031.545	17272.177	7817.814	0.367	60.404	7.215	3861.027	0	12.795	0.029	0.001	8.81	0.915	0.067	0.98
2472	8286	3.06E+11	8.397	3295	2.998	15400	1896.418	5623.457	5878	0	15400	1351.382	6093.624	-0.105	6.71E+11	0.004	5508987.194	0.664	0.55	26.061	47.416	56.983	41.725	49.374	59.441	17958.649	31.482	0.569	5827.753	0.325	18083.527	59684.472	236.956	1818008225	-825557.141	23226.015	9146.852	0.43	67.344	7.407	4325.141	0	13.43	0.02	0.001	9.134	0.909	0.054	0.979
2740	6924	8.68E+11	8.057	2311.5	2.859	11424	1332.475	4924.474	5021	0	11424	953.45	5191.032	-0.186	7.39E+11	0.004	2696365.562	0.567	0.431	26.305	60.993	66.098	44.01	67.033	67.033	27333.348	34.568	0.548	8001.632	0.293	27410.965	43567.358	202.941	500520649.1	-397408.754	13031.948	3519.598	0.574	41.389	6.674	1581.43	0	14.513	0.038	0	8.832	0.923	0.082	0.985
2324	5563	6.44E+11	7.632	1809	2.859	8415	1046.442	4177.793	4454	75	8340	745.893	4371.149	-0.435	5.48E+11	0.006	1652984.514	0.551	0.439	27.488	62.565	69.062	41.041	69.182	69.182	28579.149	34.47	0.54	8369.216	0.293	28670.417	30593.685	170.226	198057825.7	-376464.046	7941.558	1498.884	0.674	25.603	5.996	756.411	0	13.688	0.066	0.001	8.407	0.934	0.124	0.988
1720	4073	4.82E+11	7.157	1158	3.641	6534	743.78	2980.814	3095	0	6534	497.256	3132.542	-0.406	4.10E+11	0.009	927567.673	0.714	0.665	35.851	53.909	61.183	51.319	58.665	61.393	41744.932	38.477	0.561	10371.441	0.248	41832.548	15583.6	121.107	82752256.08	-111902.421	4609.849	943.365	0.655	20.486	5.687	470.922	0	13.166	0.072	0.001	8.063	0.933	0.141	0.987
3361	7310	5.81E+11	7.882	2104	3.308	9837	1287.217	5587.344	5988	370	9467	897.595	5811.595	-0.763	2.92E+11	0.005	2556222.106	0.5	0.399	17.739	44.436	44.653	29.266	44.915	45.151	8618.114	22.199	0.587	3462.198	0.402	8657.83	49432.048	216.171	628799399.3	-1314295.491	12882.368	2093.54	0.717	31.682	6.282	954.3	0	13.55	0.055	0.001	8.671	0.928	0.107	0.986
2960	5066	1.10E+12	6.913	1070	3.745	7604	669.531	4210.842	4451	359	7245	454.273	4295.051	-1.009	5.54E+11	0.011	716275.527	0.687	0.512	28.518	55.707	66.769	43.359	62.385	68.032	29989.181	38.247	0.523	8920.399	0.297	30056.194	26064.619	159.207	46880462.38	-214803.314	3337.58	486.197	0.73	14.574	5.189	243.585	0	12.486	0.11	0.001	7.671	0.955	0.18	0.994
2505	8783	1.00E+12	8.528	3441	2.828	17913	1988.143	5526.518	5372	0	17913	1423.877	6045.051	0.211	1.87E+12	0.003	6000245.843	0.935	0.536	29.882	55.774	64.8	60.448	64.839	71.277	50910.008	52.156	0.571	11630.222	0.228	51089.708	55395.673	226.415	2197575513	908256.068	27298.085	10791.95	0.433	74.874	7.587	4796.829	0	14.924	0.019	0.002	9.346	0.912	0.052	0.981
3741	7904	8.69E+11	7.85	2258	4.003	10853	1382.088	6156.545	6623	0	10853	960.439	6397.736	-1.027	7.40E+11	0.006	3027981.797	0.643	0.467	22.176	47.448	49.068	36.271	54.792	57.211	18000.74	30.512	0.594	5591.745	0.311	18067.188	67741.747	255.556	867389739	-1819821.237	13427.074	3752.013	0.554	39.904	6.605	1933.389	0	13.735	0.045	0.001	8.632	0.923	0.097	0.982
2542	7681	1.62E+12	8.307	2775	3.596	18343	1652.245	5344.161	5551	0	18343	1146.234	5738.449	-0.109	3.56E+12	0.004	4369745.714	0.927	0.527	38.934	73.909	79.336	85.202	81.408	97.587	107947.22	68.509	0.567	19328.643	0.179	108133.987	50875.335	218.67	1397608413	-619300.669	19472.079	7247.719	0.454	60.426	7.297	3367.562	0	15.21	0.024	0.001	9.102	0.929	0.06	0.987
3321.6	7887	3.72E+11	8.079	2651	2.704	10490	1481.542	5844.573	6197	53	10437	1091.072	6111.723	-0.506	1.17E+12	0.004	3194131.5	0.648	0.488	27.418	56.183	60.924	41.638	59.754	62.009	31231.774	36.429	0.61	7856.571	0.252	31383.23	60698.728	240.75	636642305.3	-1023135.55	14594.349	3679.248	0.592	43.539	6.833	1710.757	0	13.535	0.031	0	8.81	0.912	0.073	0.981
3016	8991	1.25E+12	8.384	3424	2.787	16568	1939.433	6431.791	6922	0	16568	1423.075	6847.788	-0.537	2.33E+12	0.004	5524267.488	0.758	0.54	32.836	60.86	70.27	64.47	61.746	71.324	49499.373	46.103	0.605	10781.458	0.218	49622.351	75852.954	266.122	2144319068	-2926793.9	26421.344	6348.172	0.608	56.772	7.219	2973.47	0	14.69	0.025	0.001	9.218	0.926	0.063	0.987
1794	4642	2.01E+11	7.466	1684	2.574	6232	929.084	3262.915	3333	188	6044	683.722	3451.373	-0.313	1.01E+11	0.006	1265364.885	0.583	0.314	14.615	46.476	46.763	31.069	44.478	50.354	8446.033	27.089	0.545	3679.617	0.436	8495.212	17371.513	129.247	79034642.3	-145299.196	5115.182	2470.402	0.339	34.425	6.249	1017.599	0	13.295	0.056	0.001	8.087	0.889	0.107	0.965
4505	10185	2.37E+12	8.378	3080	3.213	14170	1817.435	7626.25	7990	0	14170	1281.769	7954.255	-0.638	2.02E+12	0.004	5110482.077	0.506	0.45	27.546	61.276	67.322	38.803	71.008	78.1	31851.386	31.019	0.576	8432.323	0.265	31929.676	101058.144	310.058	2329482168	-3169329.088	25413.072	5734.845	0.628	54.098	7.048	2434.586	0	14.868	0.027	0	9.233	0.919	0.066	0.984
3206	9400	5.72E+11	8.475	3386.5	3.099	15970	2007.93	6686.194	7132	0	15970	1409.062	7139.136	-0.314	1.06E+12	0.004	6262070.793	0.752	0.529	26.141	49.405	63.352	46.517	65.086	65.564	20746.374	37.167	0.525	6953.289	0.335	20864.702	83936.78	281.481	2544683681	-1907927.664	27253.433	8549.064	0.514	64.909	7.37	4066.976	0	13.751	0.023	0.001	9.229	0.915	0.059	0.981
2530	10366	1.16E+11	8.555	4032	2.963	16651	2430.22	6833.103	7085	0	16651	1680.771	7484.229	-0.177	2.54E+11	0.003	9322384.05	0.449	0.359	14.905	41.505	39.228	22.423	38.922	39.853	4455.137	18.648	0.549	2385.25	0.535	4535.154	84925.648	281.921	5156831743	-3908603.637	39709.211	17954.657	0.378	97.8	7.738	7880.959	0	11.378	0.013	0.002	9.012	0.883	0.04	0.966
2268	6216	2.36E+11	7.936	2171	2.632	8703	1235.01	4244.521	4238	8	8695	886.619	4508.881	-0.003	7.42E+11	0.005	2314045.48	0.881	0.588	29.922	50.863	57.617	61.351	62.751	68.02	36296.377	44.809	0.573	9245.65	0.255	36509.857	32023.601	173.853	305035197.6	-3094.162	10444.275	3252.138	0.52	41.945	6.748	1380.851	0	13.663	0.03	0	8.658	0.9	0.072	0.976
463	1422	7545379462	5.853	525	2.888	2246	301.423	989.609	1053	0	2246	213.966	1058.139	-0.318	16579211264	0.021	140333.546	0.672	0.38	17.731	46.65	49.219	35.462	49.374	55.663	14712.349	31.346	0.617	4702.33	0.32	14807.38	1863.259	42.199	1093220.361	-5785.413	572.211	244.279	0.394	10.441	4.774	124.822	0.001	10.738	0.149	0.005	6.524	0.906	0.223	0.974
2959	6438	1.65E+12	7.672	1912	2.968	8642	1109.873	4941.046	5263	263	8379	799.163	5123.843	-0.71	8.30E+11	0.006	1839840.759	0.779	0.711	33.325	46.9	62.104	45.545	57.289	62.281	31539.858	36.525	0.559	8633.034	0.274	31603.136	38688.108	192.215	259395846.9	-657954.561	8929.722	1974.939	0.632	29.53	6.16	961.493	0	14.1	0.058	0	8.464	0.926	0.113	0.984
3208	8182	9.57E+11	8.229	2641	3.145	12573	1581.435	5748.647	5849	0	12573	1096.386	6084.236	-0.226	8.14E+11	0.004	3970979.989	0.851	0.579	26.043	45.015	48.449	54.309	47.556	57.495	21927.027	38.299	0.532	7120.923	0.325	22000.424	58458.919	235.64	1128820239	-893942.451	17867.131	6147.932	0.483	56.112	7.052	2509.84	0	14.471	0.027	0.001	9.029	0.907	0.067	0.978
2860	8634	3.92E+11	8.246	3685	2.181	10632	1893.795	5971.551	6122	0	10632	1475.513	6370.397	-0.339	3.34E+11	0.004	4922538.789	0.654	0.393	15.414	39.201	46.109	30.434	48.509	48.509	8161.019	25.626	0.595	3293.791	0.404	8217.928	68118.221	252.942	1260462456	-1408736.278	23080.03	6675.646	0.549	57.87	7.052	2746.047	0	13.357	0.032	0.001	9.069	0.891	0.073	0.968
3221	8087	1.54E+11	8.152	2612	3.292	14418	1560.385	5886.641	6138	55	14363	1096.049	6202.368	-0.12	3.95E+11	0.004	3816828.968	0.768	0.508	18.348	36.088	40.756	40.093	33.919	43.622	10176.159	27.704	0.673	3376.528	0.332	10264.171	60715.302	241.527	780522006.4	-646520.176	14998.341	5494.536	0.442	51.633	6.99	2657.257	0	12.429	0.029	0.001	8.725	0.923	0.068	0.985
2688.6	8774.4	1.15E+11	8.377	3847.5	2.292	11804	2067.448	6020.031	6486	20	11784	1576.394	6490.463	-0.349	4.10E+11	0.004	5885339.811	0.626	0.379	15.818	41.771	45.988	30.444	45.017	46.36	9614.705	26.136	0.636	3437.051	0.357	9723.931	67517.556	252.715	1776267017	-2304650.984	24964.417	10383.432	0.409	74.743	7.478	4479.323	0	11.953	0.02	0.001	8.923	0.876	0.051	0.961
2203	4549	6.59E+11	7.278	1220	3.572	7813	742.597	3396.57	3427	0	7813	504.819	3527.832	-0.228	5.61E+11	0.008	908914.468	0.855	0.72	35.068	48.723	58.031	55.927	54.031	62.03	44981.924	41.653	0.602	10167.084	0.226	45074.787	19807.441	137.885	65633238.32	-60327.788	4217.086	1037.894	0.593	22.131	5.797	486.574	0	13.474	0.069	0.001	8.033	0.938	0.128	0.99
2187	5940	1.20E+11	7.798	2121.5	2.761	8180	1212.129	4247.509	4527	10	8170	879.667	4496.363	-0.499	4.75E+11	0.005	2175942.866	0.597	0.433	24.385	56.371	61.339	37.353	60.789	62.223	23346.759	33.652	0.62	6376.411	0.273	23492.99	33161.774	177.237	290442688.7	-582340.673	9683.357	2694.715	0.562	37.747	6.63	1232.057	0	12.867	0.036	0.001	8.491	0.904	0.081	0.977
391	1301.9	3236735136	5.799	551.75	2.409	1780	298.753	858.359	872.5	0	1780	223.211	930.04	-0.21	10186396725	0.02	128195.108	0.69	0.557	21.226	38.14	39.062	30.25	44.291	47.677	11672.671	26.303	0.633	3928.962	0.337	11776.526	1450.872	36.931	812739.998	-3860.366	558.628	212.443	0.447	10.85	4.81	86.51	0.001	10.709	0.112	0.003	6.521	0.88	0.187	0.964
3132	8949	2.83E+11	8.406	3500.5	2.748	14704	1931.761	6426.062	6833	6	14698	1431.858	6835.7	-0.358	7.25E+11	0.003	5432523.066	0.613	0.481	21.604	44.95	47.784	33.411	46.895	49.812	15404.995	27.534	0.659	4542.386	0.295	15508.045	78113.077	271.706	1878336987	-1930102.908	24355.144	7347.225	0.528	59.293	7.197	3510.475	0	13.036	0.027	0.001	9.08	0.916	0.064	0.981
3890	9311	1.39E+12	8.324	2729	3.448	15266	1708.575	6923.351	7227	0	15266	1155.696	7260.031	-0.373	2.58E+12	0.004	4775260.157	0.925	0.812	38.981	47.981	62.452	58.579	57.365	64.354	48831.406	44.394	0.594	10873.898	0.223	49008.627	83119.585	282.815	1560752487	-1211654.379	20260.933	7726.951	0.442	61.609	7.305	3645.798	0	14.611	0.024	0.001	9.099	0.915	0.062	0.981
3679.7	9713	3.47E+11	8.374	3051	3.001	15205	1862.108	7090.162	7425	0	15205	1305.517	7463.262	-0.447	6.45E+11	0.004	5429873.449	0.78	0.499	18.738	37.571	42.368	33.571	41.91	43.513	11487.278	29.309	0.602	4092.631	0.356	11571.432	90924.132	295.991	1605087672	-1651903.535	21712.581	8521.539	0.424	63.902	7.31	4132.938	0	13.021	0.023	0	9.034	0.913	0.058	0.98
2847	9410	1.87E+11	8.442	3850	2.599	14085	2135.112	6538.411	7093	0	14085	1575.763	7023.253	-0.534	5.87E+11	0.003	6575269.215	0.55	0.246	13.534	54.962	58.462	38.229	45.439	61.883	11766.73	30.233	0.547	4572.263	0.389	11905.597	79941.439	275.148	2423907861	-3302411.859	28170.288	11309.26	0.427	77.96	7.546	4892.869	0	12.206	0.018	0.002	9.023	0.888	0.049	0.969
4209	9986	1.00E+12	8.348	2458	4.153	17882	1760.661	7569.63	8051	0	17882	1100.814	7925.691	-0.724	2.21E+12	0.004	5517291.276	0.766	0.659	33.801	51.307	56.732	51.979	55.82	59.226	35012.955	39.304	0.586	8828.788	0.252	35151.841	100797.75	311.915	2384276900	-2838425.11	22045.266	8061.79	0.451	60.003	7.28	4286.418	0	14.042	0.027	0.001	9.025	0.928	0.065	0.986
4192	8795.9	7.24E+11	7.9	1845	4.132	16899	1385.665	7001.412	7434	0	16899	860.772	7241.018	-0.823	1.59E+12	0.006	3412571.683	0.721	0.433	23.914	55.235	59.034	43.815	62.054	62.158	30207.601	39.817	0.657	7141.044	0.236	30322.317	85056.272	287.644	918650737.9	-1644490.881	13621.044	4364.441	0.504	44.68	6.866	2288.672	0	13.517	0.035	0.001	8.608	0.942	0.081	0.991
2589	6500	5.37E+11	7.849	2398	2.344	8028	1265.329	4625.844	4722	451	7577	963.532	4864.759	-0.335	2.70E+11	0.005	2267446.025	0.728	0.472	18.091	38.307	45.703	36.337	46.2	46.2	11385.47	27.906	0.623	3929.727	0.345	11425.334	32411.523	174.173	308850000.8	-442800.629	11022.113	2763.385	0.595	36.899	6.383	1122.015	0	13.911	0.05	0	8.648	0.901	0.097	0.974
2922	6884	9.21E+11	7.903	2051	3.569	13109	1267.749	5193.763	5508	28	13081	870.239	5436.869	-0.516	2.75E+12	0.005	2584369.51	0.654	0.585	42.379	72.409	78.436	59.591	76.017	78.599	92969.635	47.366	0.662	15001.473	0.161	93178.689	46601.726	210.558	559666666.2	-750065.079	12015.35	2950.606	0.599	38.571	6.651	1367.069	0	14.273	0.036	0	8.701	0.935	0.082	0.99
1962	8232	1.91E+11	8.411	3436	2.888	15274	1989.496	5512.932	5994	0	15274	1419.597	6032.468	-0.245	4.19E+11	0.004	5998247.766	0.705	0.445	19.387	43.532	45.149	43.42	47.29	47.787	11406.907	30.704	0.533	4599.612	0.403	11515.855	55505.349	227.422	2059511750	-2319507.73	24662.924	9530.448	0.433	67.326	7.398	4774.628	0	12.769	0.024	0.002	9.022	0.909	0.06	0.978
2865	6586	5.26E+11	7.866	2095	3.071	11366	1200.887	4872.399	5070	104	11262	863.855	5092	-0.309	1.39E+12	0.005	2188190.407	0.714	0.663	41.177	62.064	77.103	55.067	68.905	77.533	53293.704	44.297	0.552	12402.743	0.233	53482.939	40626.683	196.708	343455671.3	-426067.793	10341.136	2630.68	0.59	37.16	6.593	1163.972	0	14.022	0.038	0	8.63	0.928	0.083	0.988
3407	9315	3.45E+11	8.319	3580	2.78	15003	1971.085	6769.995	7464	0	15003	1467.03	7167.991	-0.651	1.09E+12	0.004	5547260.775	0.744	0.467	21.377	45.768	46.521	53.075	39.512	55.508	21027.831	34.056	0.636	5793.53	0.276	21148.602	85314.627	284.705	1913468675	-3175404.953	24464.185	7513.35	0.525	60.948	7.288	3640.532	0	13.169	0.024	0.001	8.987	0.915	0.061	0.981
1933	7186	2.13E+11	8.151	3430	2.091	9831	1761.386	4784.061	4988.5	0	9831	1390.981	5199.722	-0.345	6.70E+11	0.004	4149867.156	0.943	0.472	23.242	49.268	56.084	57.379	54.276	62.601	24648.233	46.47	0.568	7207.138	0.292	24786.706	44104.524	201.644	856088282.4	-1196902.845	19333.46	5578.452	0.552	52.756	7.087	2667.671	0	13.334	0.03	0.001	8.907	0.893	0.07	0.969
3797	7735	2.15E+12	7.968	1993	3.155	11560	1214.889	5872.748	5993	38	11522	835.223	6070.808	-0.274	1.83E+12	0.005	2365545.024	0.791	0.627	35.347	56.345	64.276	60.065	59.334	75.66	49646.969	44.564	0.577	11324.844	0.228	49731.358	58349.221	236.532	436195414.7	-301697.858	11680.49	2073.368	0.692	32.502	6.345	898.055	0	14.565	0.044	0	8.773	0.938	0.092	0.991
349	713	11772289605	4.454	186	4.041	1002	118.886	563.525	607	0	1002	79.633	583.486	-0.966	8607970040	0.061	22895.909	0.734	0.372	20.177	54.31	56.171	53.548	56.449	61.697	25213.936	39.839	0.576	7219.889	0.286	25283.645	579.714	23.747	40960.04	-953.513	93.536	30.716	0.486	3.497	3.252	16.542	0.01	7.988	0.301	0.034	5.102	0.929	0.411	0.984
2992	8686	2.94E+11	8.447	3159	3.432	16680	1852.158	5978.032	6082	0	16680	1295.569	6415.506	0.113	6.45E+11	0.003	5421848.843	0.675	0.581	24.237	41.744	46.059	34.798	46.14	48.273	15572.506	28.178	0.61	4945.502	0.318	15677.517	64040.781	245.908	1990521420	245268.271	23387.274	9116.153	0.435	66.759	7.381	4386.859	0	13.271	0.021	0.001	9.13	0.916	0.053	0.982
2588	6282	2.21E+11	7.693	1921	3.359	9168	1179.851	4775.739	5191	0	9168	811.012	4998.008	-0.829	6.94E+11	0.006	2172399.734	0.804	0.501	25.477	50.822	53.075	52.528	56.447	62.825	27585.301	40.854	0.536	8231.193	0.298	27782.783	41192.845	199.049	313798078.8	-820150.805	8986.463	2723.721	0.526	35.684	6.553	1414.601	0	12.982	0.043	0.001	8.34	0.918	0.093	0.982
392	846	17636459234	4.79	241	3.524	1154	145.864	648.736	693	38	1116	99.964	674.341	-0.814	8880660035	0.045	33876.606	0.465	0.366	21.377	58.45	60.121	32.084	56.596	61.09	19480.131	27.158	0.617	5677.241	0.291	19529.29	716.472	26.203	99768.192	-1807.786	157.644	38.655	0.595	4.039	3.424	19.768	0.005	8.72	0.286	0.016	5.547	0.926	0.374	0.984
3228	8375	2.48E+11	8.213	2508	3.654	15219	1581.128	6004.522	6162	0	15219	1060.877	6346.094	-0.081	4.61E+11	0.004	4218629.686	0.511	0.332	16.724	50.344	49.724	29.522	50.986	51.78	11346.503	25.741	0.564	4325.838	0.381	11446.853	64154.813	249.328	966010644.4	-284978.705	15392.105	7450.858	0.33	57.857	7.186	3940.369	0	12.895	0.026	0.001	8.809	0.92	0.065	0.982
3298.2	9451	3.91E+11	8.266	3344	2.982	14520	1964.755	6947.094	7656	0	14520	1397.992	7354.264	-0.797	8.59E+11	0.004	5823082.381	0.706	0.441	19.892	45.107	48.092	35.242	44.256	49.097	15785.757	31.854	0.624	4879.271	0.309	15875.204	88533.829	289.12	2499472938	-4292319.569	26402.461	6644.429	0.596	56.133	7.173	3393.639	0	13.184	0.026	0.001	9.041	0.919	0.066	0.982
4538	8893	1.86E+12	7.983	2132	3.454	13578	1362.259	6982.447	7331	184	13394	915.544	7195.665	-0.615	1.87E+12	0.005	3023030.384	0.812	0.535	29.498	55.131	68.314	56.978	59.325	71.325	35990.153	44.751	0.59	8928.405	0.248	36082.762	80144.669	277.901	793432486	-1168408.972	14413.776	2773.464	0.667	36.464	6.496	1270.334	0	14.206	0.043	0.001	8.825	0.94	0.094	0.991
338.8	1154	3317605904	5.608	488	2.618	2137	266.726	778.961	823	0	2137	199.309	842.046	-0.306	10497112848	0.023	102261.588	0.555	0.438	22.056	50.326	52.063	31.41	52.542	55.073	14673.077	27.907	0.577	5022.805	0.342	14804.649	1155.156	32.81	606730.191	-4933.304	462.896	148.286	0.514	8.695	4.554	69.035	0.001	10.375	0.148	0.004	6.339	0.915	0.226	0.982
3124	9211	7.15E+11	8.537	3191	3.174	16267	1921.851	6370.967	6585	0	16267	1324.043	6820.776	-0.098	1.57E+12	0.003	5933776.494	0.734	0.435	26.477	60.91	55.184	63.182	65.144	73.64	33606.065	44.7	0.549	9177.371	0.273	33789.536	71950.764	260.092	2339156011	-844442.121	26415.883	9206.88	0.479	67.15	7.427	4402.681	0	14.185	0.023	0.001	9.294	0.914	0.057	0.981
2115	8795	92245537592	8.431	4113	2.627	15227	2221.807	5702.526	5965	0	15227	1646.687	6304.274	-0.065	2.03E+11	0.003	7225068.15	0.381	0.181	10.32	57.13	55.469	21.249	56.688	56.688	4997.404	21.783	0.51	2772.897	0.555	5099.851	61259.678	241.832	2570767513	-1630784.963	28081.56	16994.114	0.253	95.57	7.69	7156.909	0	11.374	0.014	0.002	8.846	0.876	0.042	0.961
2035	8307	2.75E+11	8.423	3727.75	2.615	16193	2077.166	5402.294	5639	0	16193	1539.533	5949.975	-0.145	5.11E+11	0.004	6217424.783	0.768	0.445	19.993	44.915	48.232	41.464	46.807	51.083	14333.363	34.485	0.539	5292.272	0.369	14424.336	56815.663	228.808	2344056073	-2032457.05	27940.337	10146.84	0.466	70.501	7.485	4905.735	0	13.311	0.022	0.005	9.198	0.91	0.059	0.978
2127.2	7498.3	96301380039	8.191	3106.5	2.471	10827	1732.467	5122.306	5466	0	10827	1283.863	5527.429	-0.453	4.36E+11	0.004	4314447.943	0.644	0.392	19.074	48.602	54.007	36.091	52.942	54.21	14142.816	31.297	0.582	4858.151	0.344	14284.437	49189.204	215.319	1031729399	-1720389.4	18443.513	7144.21	0.442	62.435	7.279	3135.803	0	12.128	0.023	0.001	8.772	0.884	0.057	0.967
2523	5030	3.53E+11	6.947	1121	3.989	7584	798.337	4122.431	4485	0	7584	516.449	4247.089	-1.143	3.00E+11	0.012	1043330.271	0.545	0.355	19.615	55.197	53.946	33.855	55.373	57.526	16593.468	30.071	0.582	5406.413	0.326	16653.746	29652.714	169.629	96428651.87	-397935.328	4522.648	1015.103	0.623	20.276	5.689	566.749	0	12.355	0.089	0.002	7.681	0.942	0.156	0.99
3337	9397.6	2.67E+11	8.367	2909.25	3.323	16347	1897.32	6943.497	7525	0	16347	1276.849	7352.404	-0.513	5.87E+11	0.004	5845703.201	0.684	0.486	18.573	38.241	43.276	32.367	41.473	44.294	10771.815	26.145	0.663	3555.848	0.33	10858.881	87783.347	290.525	2172103819	-2660344.35	22861.016	9382.621	0.411	64.952	7.329	4965.031	0	12.725	0.024	0.001	8.917	0.917	0.06	0.981
3290	8539	6.06E+11	8.271	3414	2.469	13226	1811.897	6260.003	6720	0	13226	1386.029	6612.636	-0.398	1.91E+12	0.004	4539322.339	0.689	0.358	25.13	70.133	71.461	51.805	70.644	74.23	43443.761	48.309	0.56	10678.415	0.246	43612.656	72361.003	260.796	1239050984	-1733922.643	21541.916	4186.363	0.67	45.733	6.913	2018.36	0	13.886	0.034	0.001	9.024	0.926	0.076	0.986
1974	4950	8.48E+11	7.509	1716	2.51	7163	955.434	3523.733	3582	282	6881	712.2	3705.857	-0.25	4.27E+11	0.006	1316682.607	0.6	0.394	26.6	67.48	68.493	47.392	65.739	73.081	31046.213	40.478	0.518	9218.808	0.297	31102.589	19621.654	134.768	122973030.9	-202393.779	6776.289	956.719	0.746	21.586	5.71	416.404	0	13.691	0.076	0.001	8.336	0.932	0.137	0.988
3194	8499	4.34E+11	8.24	2662	3.459	15420	1664.73	6167.083	6527	0	15420	1129.61	6523.47	-0.424	8.07E+11	0.004	4522753.423	0.743	0.368	19.14	52.049	50.362	50.678	44.055	62.131	18870.336	38.687	0.581	5898.644	0.313	18964.022	66981.341	252.928	1353688470	-1467938.667	18786.752	6756.144	0.461	58.002	7.225	3229.066	0	13.628	0.023	0.001	8.968	0.92	0.061	0.984
2465	4395	5.51E+11	6.874	972	3.947	5814	608.521	3568.492	3730	181	5633	414.799	3651.882	-0.887	2.77E+11	0.011	602110.125	0.668	0.484	23.562	48.676	60.523	37.955	56.253	62.72	20751.836	32.533	0.584	6250.698	0.301	20806.743	19741.662	138.742	32300793.98	-139582.098	2661.741	695.929	0.572	17.713	5.441	335.92	0	12.647	0.085	0.001	7.571	0.932	0.15	0.988
[truncated: 5,000 more columns]
