# Supplementary material for: Predictive Value of a Combined Model Based on Pre-Treatment and Mid-Treatment MRI-Radiomics for Disease Progression or Death in Locally Advanced Nasopharyngeal Carcinoma
Source: Front Oncol. 2021 Dec 7;11:774455. doi: 10.3389/fonc.2021.774455 (PMC8688844; doi:10.3389/fonc.2021.774455)
Supplement: Supplementary file 1 [file DataSheet_1.zip › excel S2 of Supplementary Materials.csv]

original_firstorder_10Percentile_MGTVnxT1	original_firstorder_90Percentile_MGTVnxT1	original_firstorder_Energy_MGTVnxT1	original_firstorder_Entropy_MGTVnxT1	original_firstorder_InterquartileRange_MGTVnxT1	original_firstorder_Kurtosis_MGTVnxT1	original_firstorder_Maximum_MGTVnxT1	original_firstorder_MeanAbsoluteDeviation_MGTVnxT1	original_firstorder_Mean_MGTVnxT1	original_firstorder_Median_MGTVnxT1	original_firstorder_Minimum_MGTVnxT1	original_firstorder_Range_MGTVnxT1	original_firstorder_RobustMeanAbsoluteDeviation_MGTVnxT1	original_firstorder_RootMeanSquared_MGTVnxT1	original_firstorder_Skewness_MGTVnxT1	original_firstorder_TotalEnergy_MGTVnxT1	original_firstorder_Uniformity_MGTVnxT1	original_firstorder_Variance_MGTVnxT1	original_shape_Elongation_MGTVnxT1	original_shape_Flatness_MGTVnxT1	original_shape_LeastAxisLength_MGTVnxT1	original_shape_MajorAxisLength_MGTVnxT1	original_shape_Maximum2DDiameterColumn_MGTVnxT1	original_shape_Maximum2DDiameterRow_MGTVnxT1	original_shape_Maximum2DDiameterSlice_MGTVnxT1	original_shape_Maximum3DDiameter_MGTVnxT1	original_shape_MeshVolume_MGTVnxT1	original_shape_MinorAxisLength_MGTVnxT1	original_shape_Sphericity_MGTVnxT1	original_shape_SurfaceArea_MGTVnxT1	original_shape_SurfaceVolumeRatio_MGTVnxT1	original_shape_VoxelVolume_MGTVnxT1	original_glcm_Autocorrelation_MGTVnxT1	original_glcm_JointAverage_MGTVnxT1	original_glcm_ClusterProminence_MGTVnxT1	original_glcm_ClusterShade_MGTVnxT1	original_glcm_ClusterTendency_MGTVnxT1	original_glcm_Contrast_MGTVnxT1	original_glcm_Correlation_MGTVnxT1	original_glcm_DifferenceAverage_MGTVnxT1	original_glcm_DifferenceEntropy_MGTVnxT1	original_glcm_DifferenceVariance_MGTVnxT1	original_glcm_JointEnergy_MGTVnxT1	original_glcm_JointEntropy_MGTVnxT1	original_glcm_InverseVariance_MGTVnxT1	original_glcm_MaximumProbability_MGTVnxT1	original_glcm_SumEntropy_MGTVnxT1	original_glcm_Idn_MGTVnxT1	original_glcm_Id_MGTVnxT1	original_glcm_Idmn_MGTVnxT1
2131	6684.1	31000416924	7.865	2554.25	2.94	10186	1471.786	4510.332	4548	0	10186	1042.649	4868.329	-0.036	68116265953	0.005	3357531.575	0.407	0.168	6.886	40.9	40.784	17.917	41.788	41.788	2798.68	16.636	0.57	1684.448	0.602	2874.028	38058.784	190.395	579685217.8	83185.324	14530.389	7333.101	0.338	62.954	6.962	3117.532	0.001	10.144	0.019	0.002	8.111	0.878	0.054	0.962
1325	7908.5	31217472801	8.162	3771.75	2.578	13035	2087.603	4465.544	4257	0	13035	1537.145	5130.463	0.354	68592905444	0.004	6380564.714	0.475	0.22	7.147	32.419	32.233	18.635	32.495	32.991	2548.822	15.406	0.67	1346.136	0.528	2605.95	36102.296	185.637	1695530089	477355.981	22989.573	16431.753	0.162	99.143	7.4	5321.957	0.001	10.27	0.01	0.006	8.338	0.854	0.041	0.948
1985	8251	70281494082	8.412	3765.25	2.292	11467	2009.811	5131.636	5152	2	11465	1497.064	5670.161	-0.005	1.67E+11	0.003	5817042.576	0.509	0.322	13.696	42.521	46.312	23.592	46.49	46.49	5104.271	21.657	0.533	2688.825	0.527	5195.174	49658.62	212.272	1968608427	-635236.786	28552.784	10172.704	0.484	75.705	7.372	3993.273	0	11.336	0.017	0.001	8.917	0.87	0.045	0.959
1072	8120	1.14E+11	8.514	3933.5	2.541	14661	2174.924	4403.409	4136	0	14661	1603.249	5134.843	0.413	2.12E+11	0.003	6976602.123	0.869	0.402	14.759	36.675	41.688	33.313	41.91	49.129	7942.143	31.866	0.539	3568.595	0.449	8026.762	38463.033	186.336	2383214883	1337030.32	29913.385	14999.566	0.334	92.146	7.708	5586.871	0	12.469	0.017	0.001	9.196	0.875	0.043	0.962
2209.5	7552	71988819488	8.207	2924	2.581	10659	1690.724	4866.415	4916	26	10633	1222.346	5286.395	-0.185	1.58E+11	0.004	4263971.719	0.532	0.235	10.877	46.24	42.969	25.806	43.54	43.689	5571.897	24.6	0.544	2794.112	0.501	5660.154	44739.055	202.808	1213351259	-1155243.709	20605.976	6192.501	0.539	58.287	7.091	2553.747	0	11.549	0.023	0.001	8.787	0.889	0.058	0.97
2978	7161	1.01E+11	7.968	2327	2.968	9693	1342.777	5048.541	5172	12	9681	961.517	5316.086	-0.354	1.88E+11	0.005	2773011.5	0.746	0.71	19.605	27.615	32.25	29.75	27.613	34.269	6571.725	20.588	0.679	2498.579	0.38	6641.234	46622.169	210.415	543519782.7	-558392.709	12890.376	3530.557	0.568	44.137	6.723	1386.548	0	12.224	0.032	0.001	8.637	0.905	0.072	0.978
452	8065.8	31324777779	7.945	3114.5	2.555	12096	2067.955	5090.593	5478	0	12096	1457.182	5712.265	-0.4	74564624717	0.005	6715842.731	0.257	0.134	7.201	53.864	43.923	17.464	43.861	44.097	2198.571	13.857	0.548	1492.851	0.679	2285.157	48680.117	204.037	3294006256	-3089714.57	35151.807	7063.158	0.665	62.419	6.904	2855.988	0.001	9.829	0.024	0.003	8.151	0.894	0.058	0.973
1566	6492	31667599019	7.996	2797	2.881	11050	1564.048	4093.676	4180	0	11050	1126.771	4527.342	0.086	69582244722	0.005	3738646.877	0.376	0.156	7.142	45.735	36.117	19.642	47.912	49.107	3316.961	17.181	0.543	1981.117	0.597	3394.781	30254.379	172.738	559730184.5	-8229.686	12941.322	11301.181	0.082	77.841	7.221	4592.821	0.001	10.444	0.018	0.002	8.197	0.865	0.049	0.953
1419.2	7267	1.27E+11	8.321	3011	3.15	13748	1781.505	4248.119	4092	0	13748	1239.593	4804.49	0.498	2.36E+11	0.004	5036605.921	0.733	0.281	13.229	47.018	34.5	50.169	40.709	53.44	10126.983	34.451	0.508	4456.663	0.44	10225.009	33244.392	176.459	1281382658	854899.055	19617.068	11207.661	0.268	80.105	7.569	4309.932	0	12.676	0.014	0.001	8.956	0.882	0.043	0.967
1737	9848.5	1.93E+11	8.74	4837	2.438	17384	2597.577	5681.725	5498	0	17384	1957.77	6477.2	0.284	4.25E+11	0.003	9672127.541	0.777	0.395	16.587	41.997	45.831	33.145	39.913	46.07	10035.457	32.634	0.52	4326.74	0.431	10129.39	65898.052	241.67	5086264098	1200549.332	45311.997	15381.404	0.493	90.226	7.787	6845.131	0	12.682	0.015	0.001	9.49	0.894	0.044	0.972
2874	6615	1.17E+12	7.84	1837	3.364	9914	1157.019	4797.199	4864	0	9914	773.055	5025.45	-0.127	1.08E+12	0.006	2242032.662	0.794	0.629	33.138	52.664	57.722	59.788	56.88	65.558	42743.913	41.81	0.582	10160.004	0.238	42835.664	40781.705	196.285	453814891.2	-117093.11	11263.595	2262.348	0.661	32.261	6.313	1077.903	0	14.215	0.048	0	8.729	0.93	0.102	0.987
442	1165.4	14698214809	5.491	393	3.179	2566	231.197	843.116	890	0	2566	163.438	890.696	-0.466	32295900543	0.026	82495.399	0.82	0.741	36.019	48.616	54.004	59.06	53.245	62.468	40561.913	39.888	0.581	9819.864	0.242	40708.763	1242.937	34.237	511820.321	-4525.4	391.534	108.601	0.562	7.526	4.351	48.825	0.001	10.384	0.159	0.004	6.266	0.935	0.24	0.99
2667	9120	1.15E+12	8.561	3654	3.121	19272	2041.764	5818.303	5673	0	19272	1497.567	6331.584	0.28	6.29E+11	0.003	6236305.092	0.579	0.384	20.785	54.075	56.662	44.329	52.479	59.771	15634.454	31.283	0.538	5623.85	0.36	15689.569	64496.085	242.012	2806108074	500706.982	31555.56	7944.471	0.596	58.158	7.093	3971.451	0	14.742	0.03	0	9.439	0.935	0.07	0.988
2231.6	9016	1.20E+11	8.515	3461	3.527	17695	2105.984	5520.146	5345	0	17695	1467.314	6128.855	0.511	2.64E+11	0.003	7090848.758	0.435	0.218	10.783	49.571	47.013	26.031	47.56	47.939	6928.265	21.563	0.621	2831.714	0.409	7024.67	55502.309	226.523	3264442837	1979474.286	30996.66	14248.667	0.371	87.689	7.654	6101.374	0	11.983	0.015	0.001	9.115	0.898	0.041	0.975
3446	9121	4.21E+11	8.333	3322.5	2.833	11686	1852.213	6576.617	6944	0	11686	1355.953	6951.39	-0.609	3.59E+11	0.004	5069931.608	0.45	0.306	13.701	44.704	44.791	24.626	44.247	45.493	7371.663	20.111	0.605	3027.349	0.411	7420.559	79424.443	274.355	1826344923	-2751033.296	23304.428	6761.934	0.546	54.884	7.022	3293.761	0	13.324	0.032	0.001	9.056	0.905	0.073	0.974
2368.9	9783.8	1.91E+11	8.703	3615.75	3.647	19157	2268.503	5996.196	5841	0	19157	1536.567	6668.996	0.586	4.20E+11	0.003	8521151.411	0.698	0.359	14.444	40.231	39.441	36.55	40.782	40.782	9358.954	28.07	0.624	3439.666	0.368	9435.035	65550.624	244.71	4964480933	3821696.513	37416.492	14751.313	0.428	89.858	7.732	6175.52	0	12.496	0.015	0.001	9.312	0.902	0.041	0.977
2531	7910	2.02E+11	8.284	2928	2.879	13512	1706.667	5150.309	5029	0	13512	1217.749	5565.763	0.299	4.45E+11	0.004	4452031.446	0.698	0.505	21.281	42.113	43.659	48.532	40.331	49.156	14251.459	29.4	0.61	4663.076	0.327	14352.533	49573.962	213.069	1307222258	840123.855	21807.696	5134.645	0.616	53.417	7.085	2182.044	0	13.063	0.022	0	9.095	0.915	0.059	0.984
2143	6880	3.45E+11	8.204	2526	4.533	16778	1542.768	4370.281	4123	0	16778	1049.28	4800.859	0.853	6.41E+11	0.004	3948896.588	0.662	0.3	19.079	63.684	71.875	50.738	73.369	73.369	27646.954	42.177	0.497	8892.113	0.322	27805.344	35136.44	179.582	1320810359	1626377.974	17253.258	5723.608	0.489	54.75	7.127	2543.196	0	13.879	0.025	0.001	8.948	0.929	0.061	0.988
2085.2	6638.6	94470794765	8.035	2658	2.326	9027	1440.159	4410.181	4450	0	9027	1076.963	4735.361	-0.144	80392897272	0.004	2973942.48	0.49	0.126	6.242	49.506	49.875	23.786	49.352	49.94	3532.105	24.265	0.481	2333.312	0.661	3585.185	33419.905	180.354	346595465.8	-366583.137	11200.29	7644.532	0.199	66.734	7.052	2347.715	0	11.809	0.024	0.001	8.447	0.858	0.055	0.95
1705.5	4785	81498877639	7.545	1747.75	2.428	6325	965.102	3197.274	3163	48	6277	707.62	3405.82	0.017	69353875623	0.006	1377053.432	0.46	0.316	14.214	44.912	42.801	26.17	43.684	46.864	5925.441	20.667	0.545	2906.438	0.491	5978.982	18644.172	132.129	118315993.6	-20521.817	6687.763	1955.227	0.549	31.272	6.209	825.318	0	12.682	0.052	0.001	8.302	0.899	0.103	0.973
3127	9773	4.54E+11	8.443	3761	2.435	15967	2087.985	6913.93	7523	0	15967	1551.913	7354.853	-0.461	9.98E+11	0.003	6291435.505	0.619	0.572	25.713	44.936	48.092	42.125	44.256	52.66	18323.723	27.807	0.614	5473.018	0.299	18443.84	85469.379	282.425	2317125983	-3038989.069	30215.808	7396.689	0.604	61.772	7.3	3386.766	0	13.461	0.022	0	9.226	0.918	0.057	0.983
4955	12320.8	5.91E+11	8.7	4300.5	2.529	17503	2357.407	8874.084	9180	0	17503	1749.66	9319.234	-0.288	5.03E+11	0.003	8098753.672	0.641	0.292	10.798	37.04	40.625	29.522	42.517	47.466	5737.778	23.757	0.555	2790.369	0.486	5792.631	139636.601	367.219	2995461791	-1546880.688	33530.957	14458.063	0.389	87.42	7.568	5425.063	0	12.976	0.018	0	9.333	0.898	0.047	0.974
1562	4050	70910432000	7.265	1244	3.144	6022	767.847	2778.739	2780	0	6022	529.109	2945.356	-0.04	60343464765	0.008	953730.105	0.578	0.303	13.659	45.097	46.719	28.599	47.605	50.651	6898.659	26.052	0.467	3752.475	0.544	6955.923	13638.835	115.135	50815706.39	6990.11	3878.421	2354.231	0.259	35.198	6.307	885.68	0	12.537	0.046	0.001	7.904	0.884	0.094	0.965
1290.3	3443	27584869260	7.041	1129	3.092	5801	664.636	2323.956	2295	0	5801	461.286	2470.941	0.173	51301369876	0.009	704776.447	0.772	0.31	13.548	43.654	51.031	43.125	52.158	52.158	8303.618	33.713	0.51	3886.754	0.468	8402.418	9804.486	96.298	38416955.41	-39299.409	3271.543	1152.651	0.477	24.821	5.918	472.294	0	11.67	0.054	0.002	7.705	0.91	0.111	0.981
2665	8348	62097272764	8.28	3028	3.089	13763	1830.619	5693.438	5830	0	13763	1262.474	6144.03	-0.068	1.36E+11	0.004	5333862.333	0.317	0.244	11.057	45.369	39.228	18.635	40.932	41.848	3538.42	14.376	0.575	1953.185	0.552	3614.5	58619.411	237.897	1473648989	-974011.101	19890.103	11811.64	0.249	79.707	7.415	5075.057	0.001	10.957	0.016	0.001	8.544	0.884	0.045	0.967
2027.6	8665	47965573212	8.282	3162.5	3.092	14411	1948.128	5423.305	5338	0	14411	1328.025	5976.223	0.314	1.05E+11	0.004	6303012.231	0.855	0.358	9.215	25.772	25.266	23.773	26.882	28.653	2895.354	22.031	0.63	1558.439	0.538	2950.926	56553.759	227.73	2542163625	921557.322	29018.635	10329.986	0.471	77.995	7.253	3681.832	0.001	10.496	0.017	0.002	8.548	0.889	0.045	0.972
1830	8302	1.01E+11	8.353	4057	2.033	10882	2086.325	5047.544	5088	0	10882	1617.119	5609.892	-0.086	2.41E+11	0.003	5993194.777	0.424	0.3	14.817	49.415	47.185	26.17	46.417	48.234	7580.295	20.95	0.602	3099.42	0.409	7671.939	49540.825	210.68	1845027951	-958381.619	28861.25	8256.288	0.555	68.383	7.386	3406.92	0	12.139	0.019	0.002	9.114	0.875	0.052	0.962
2341	5042	2.77E+11	7.444	1388	3.254	8551	841.523	3659.568	3627	0	8551	578.708	3812.388	-0.018	2.35E+11	0.007	1141867.58	0.605	0.377	21.646	57.399	66.523	38.86	78.383	78.948	16110.852	34.754	0.493	6251.792	0.388	16189.923	23475.054	149.57	104316444.6	-63787.198	5696.694	1286.25	0.628	26.084	5.971	508.719	0	13.321	0.054	0.001	8.239	0.933	0.109	0.99
3426.9	7869.5	1.27E+11	8.088	2379.25	2.952	11456	1393.43	5575.211	5548	22	11434	970.153	5843.548	0.081	2.80E+11	0.004	3064082.302	0.685	0.191	9.183	48.145	44.677	36.032	53.878	54.678	8072.035	32.991	0.538	3620.066	0.448	8191.42	55991.856	230.828	693062439.2	159979.581	15067.87	4257.062	0.563	48.25	6.835	1720.436	0	11.912	0.026	0.001	8.706	0.911	0.064	0.981
2723.6	7999.2	2.15E+11	8.307	3105.5	2.589	10890	1703.809	5398.55	5485	0	10890	1247.439	5783.819	-0.287	1.83E+11	0.004	4308228.128	0.668	0.3	11.291	37.581	42.148	29.977	42.298	42.298	5424.759	25.093	0.55	2716.952	0.501	5476.066	52271.495	225.757	784305354.4	-637342.622	15628.943	10458.092	0.193	73.749	7.304	3935.551	0	12.87	0.024	0.001	8.798	0.87	0.057	0.954
5362.2	11779.9	5.91E+11	8.57	3562.75	2.792	14106	2016.861	8737.239	8945	201	13905	1453.103	9081.91	-0.443	5.03E+11	0.003	6141748.896	0.519	0.298	12.353	41.416	37.07	29.015	45.895	50.255	6038.777	21.504	0.578	2772.902	0.459	6094.729	133506.971	358.751	2303817451	-2243580.309	27150.931	8219.33	0.527	65.567	7.208	3191.934	0	13.055	0.024	0	9.197	0.903	0.057	0.976
2861	9125.4	4.66E+11	8.518	3445	2.565	13639	1955.559	5986.744	5942	16	13623	1412.553	6448.389	0.053	1.02E+12	0.003	5740624.242	0.363	0.196	18.793	96.071	50.781	73.455	92.972	92.972	24465.993	34.918	0.506	8050.784	0.329	24646.718	65655.31	245.617	2138190212	289184.059	28608.16	7304.812	0.593	63.637	7.301	2926.652	0	13.762	0.021	0	9.341	0.903	0.054	0.978
4141.8	8984	3.41E+11	8.226	2632.5	2.828	12078	1516.829	6497.078	6504	95	11983	1079.748	6763.764	-0.123	7.48E+11	0.004	3536474.861	0.482	0.361	21.731	60.276	56.625	38.634	55.666	57.175	16213.982	29.079	0.555	5579.722	0.344	16354.241	74249.048	265.278	1017872283	-350314.879	18556.473	3077.01	0.715	41.561	6.738	1283.502	0	13.203	0.029	0	9.01	0.925	0.07	0.987
3132.4	8698	1.44E+11	8.294	2565	3.553	14360	1668.285	6164.877	6343	0	14360	1094.305	6539.32	-0.302	3.17E+11	0.004	4756987.734	0.645	0.307	12.769	41.528	44.531	30.904	45.554	47.936	7300.412	26.773	0.54	3370.812	0.462	7402.585	66073.118	254.351	1213697030	-622415.356	17005.176	11497.621	0.196	74.378	7.423	5518.649	0	11.954	0.02	0.001	8.723	0.896	0.05	0.971
1843	3872	1.44E+11	6.983	1011	3.565	4911	632.619	2870.54	2944	7	4904	431.36	2982.067	-0.589	1.22E+11	0.009	652723.702	0.628	0.421	20.704	49.207	51.209	37.474	49.289	54.335	13708.248	30.907	0.514	5387.218	0.393	13767.178	14539.463	117.742	42240098.04	-110028.227	3337.941	634.407	0.681	17.435	5.497	305.323	0	12.648	0.08	0.001	7.818	0.924	0.146	0.985
2847	7852	1.57E+11	8.069	2953	2.631	9807	1610.412	5582.525	5912	16	9791	1195.789	5910.577	-0.567	3.45E+11	0.004	3770336.528	0.556	0.384	16.692	43.434	45.317	27.73	44.538	47.552	9787.99	24.159	0.643	3438.883	0.351	9874.508	57777.153	232.848	1012439581	-1745555.04	18248.95	4039.176	0.636	47.647	6.859	1586.427	0	12.509	0.027	0.001	8.835	0.899	0.066	0.976
2030.2	7493	67667329328	8.227	2813	3.136	12891	1692.697	4776.003	4728	0	12891	1181.183	5226.687	0.164	1.26E+11	0.004	4508052.87	0.473	0.209	9.281	44.436	45.424	23	45.372	45.566	4530.387	21.04	0.556	2383.381	0.526	4606.638	41297.574	200.149	939993316	227912.785	16910.755	11985.356	0.177	80.357	7.458	4997.188	0	11.431	0.017	0.001	8.65	0.877	0.044	0.962
1966.4	8551	57515688422	8.358	3498	2.436	11401	2068.539	5014.204	4703	0	11401	1503.285	5607.72	0.183	1.26E+11	0.004	6304275.227	0.443	0.256	11.311	44.1	38.45	22.318	39.606	40.596	3935.484	19.535	0.572	2107.169	0.535	4018.797	49748.039	212.813	2179979852	396003.426	28338.897	10526.225	0.458	76.902	7.403	4196.635	0	11.173	0.017	0.002	8.851	0.868	0.047	0.957
3144	9069	7.54E+11	8.436	3325	2.738	14616	1883.235	6134.451	6156	0	14616	1357.711	6557.866	-0.123	1.66E+12	0.003	5374112.313	0.726	0.562	30.196	53.73	60.931	59.891	57.304	62.176	38356.185	38.992	0.613	8979.556	0.234	38498.275	67558.057	251.074	1826617899	-631233.889	25511.517	7446.115	0.546	64.972	7.375	3016.753	0	14.417	0.018	0.001	9.289	0.906	0.051	0.98
3111	7881.5	69979873135	8.053	2524	3.092	10759	1526.255	5459.924	5515	15	10744	1048.382	5792.012	-0.296	1.73E+11	0.005	3736630.778	0.454	0.29	12.761	44.04	47.656	23.002	47.816	47.816	5062.073	20.011	0.551	2588.138	0.511	5156.418	53260.484	226.52	855649646	-511698.638	16195.985	8406.845	0.332	66.691	7.19	3552.307	0	11.142	0.021	0.001	8.542	0.878	0.054	0.962
1598	7544.6	41848175807	8.159	3699	2.259	12654	1951.486	4588.508	4729	0	12654	1498.221	5131.878	-0.016	91951324325	0.004	5281766.614	0.366	0.242	11.617	47.963	39.776	20.299	41.229	41.408	3408.225	17.562	0.55	1992.336	0.585	3491.446	42749.274	197.928	1305816230	-860330.289	23189.708	8911.679	0.446	70.727	7.307	3752.159	0.001	10.973	0.019	0.003	8.676	0.887	0.051	0.969
2893	7278	67061681642	7.933	2550	2.659	10350	1407.123	5018.425	5026	119	10231	1028.803	5303.763	0.035	1.25E+11	0.005	2945307.169	0.423	0.227	9.871	43.532	38.979	22.209	39.058	40.778	4363.396	18.42	0.581	2221.08	0.509	4433.679	42320.016	201.729	447144632	-157059.731	12550.42	6051.48	0.353	58.766	7.033	2232.293	0	11.411	0.023	0.001	8.493	0.884	0.056	0.968
1711	6844	32705544703	8.053	2668	2.962	12057	1576.814	4164.07	4028	0	12057	1095.192	4611.397	0.302	71862738663	0.004	3925508.161	0.514	0.137	6.285	45.96	47.656	28.354	48.726	48.726	3285.918	23.607	0.485	2202.692	0.67	3379.393	33779.021	181.62	761708367.6	207777.12	16782.945	13821.786	0.147	89.518	7.05	4879.248	0.001	9.748	0.015	0.003	7.891	0.857	0.042	0.95
3971	8667	1.22E+12	8.154	2357	3.543	14288	1459.604	6301.005	6328	0	14288	984.54	6576.022	-0.063	1.04E+12	0.004	3541396.168	0.684	0.393	20.579	52.41	43.164	51.948	62.977	67.653	24006.755	35.858	0.602	6681.39	0.278	24088.733	70403.409	259.829	1064131761	-290147.572	16768.174	5249.756	0.523	51.656	6.927	2152.429	0	14.439	0.029	0	8.999	0.923	0.07	0.985
3408	8016	5.27E+11	8.121	2328	3.199	12120	1416.24	5885.623	6120	0	12120	979.177	6152.278	-0.391	4.48E+11	0.004	3209963.475	0.585	0.367	17.214	46.888	49.368	32.276	49.321	51.589	11769.775	27.418	0.524	4772.913	0.406	11840.584	61353.038	243.497	616991795.5	-684210.022	13105.31	4901.481	0.436	47.895	6.849	2283.167	0	13.657	0.033	0.001	8.757	0.917	0.074	0.981
2385	7364.8	67068101039	8.136	2540.75	3.686	13060	1566.379	4698.151	4519	94	12966	1072.063	5106.49	0.709	1.47E+11	0.004	4003619.459	0.721	0.149	6.585	44.126	48.438	31.457	51.355	51.355	5553.77	31.828	0.522	2905.973	0.523	5651.365	41274.705	196.658	1129604007	1567092.167	18092.826	7837.023	0.4	64.824	7.155	3360.826	0.001	11.106	0.021	0.001	8.558	0.897	0.052	0.974
2217.4	8114	1.23E+11	8.401	3309	3.285	15524	1891.128	5015.089	4820	0	15524	1329.775	5546.605	0.51	2.70E+11	0.004	5613711.776	0.602	0.358	14.343	40.086	40.625	30.858	43.987	45.041	8687.71	24.142	0.616	3317.813	0.382	8771.481	46179.291	208.997	1710190312	1673214.738	22791.18	12821.458	0.28	83.403	7.614	5340.449	0	12.35	0.015	0.001	8.992	0.891	0.042	0.971
1443	8180	49784104294	8.322	4301	2.256	12876	2182.613	4932.153	5104	0	12876	1674.634	5569.393	0.003	1.09E+11	0.004	6691997.628	0.366	0.218	9.68	44.458	43.119	18.357	43.224	43.224	3451.17	16.279	0.579	1907.456	0.553	3526.61	47577.276	213.048	1783177791	-835841.586	24755.183	16080.454	0.21	96.938	7.58	5709.214	0.001	10.882	0.013	0.003	8.621	0.855	0.039	0.949
2999	7690.3	1.63E+12	8.065	3147.25	2.276	10045	1581.979	5463.911	5746	0	10045	1246.433	5767.895	-0.365	1.39E+12	0.004	3414291.073	0.56	0.459	30.633	66.796	59.506	71.402	78.121	78.121	41569.498	37.386	0.543	10685.132	0.257	41670.765	52895.524	222.289	746197151	-958727.556	17955.894	4027.847	0.636	43.59	6.728	1846.048	0	14.677	0.046	0	8.909	0.911	0.091	0.978
2117.2	9031.8	1.10E+11	8.507	3895	2.387	12775	2183.982	5607.364	5692	0	12775	1608.937	6198.202	-0.077	2.41E+11	0.003	6975183.579	0.387	0.279	14.019	50.223	50	23.005	51.94	51.977	6182.645	19.439	0.568	2868.991	0.464	6273.191	61115.891	238.89	2543606377	-1703175.583	30096.301	13949.433	0.372	88.304	7.662	5623.304	0	11.884	0.014	0.002	9.078	0.866	0.043	0.955
2292	6469	1.54E+11	7.869	2399	2.598	8911	1325.946	4469.773	4563	0	8911	990.421	4748.421	-0.352	1.31E+11	0.005	2568628.975	0.504	0.243	11.053	45.548	46.329	24.652	45.841	46.465	5767.031	22.957	0.536	2901.468	0.503	5818.16	37019.205	188.147	364529537.6	-501966.287	11165.976	4732.301	0.41	48.798	6.829	1979.214	0	12.797	0.032	0.001	8.592	0.891	0.075	0.968
3950	9061	1.03E+12	8.253	2757	3.027	12778	1601.411	6578.19	6660	0	12778	1134.602	6874.477	-0.307	9.58E+11	0.004	3985845.794	0.711	0.301	16.034	53.212	57.194	43.581	55.414	58.479	20193.806	37.82	0.59	6079.802	0.301	20272.212	76616.699	270.24	1065770828	-737722.631	19071.018	4765.972	0.594	46.912	6.809	2239.492	0	14.189	0.032	0	9.077	0.922	0.075	0.984
127	550	6283069508	4.682	245	2.401	1007	133.176	341.363	344	0	1007	99.662	377.076	0.114	7291068055	0.043	25657.298	0.885	0.641	38.496	60.05	68.191	61.926	69.414	77.899	51102.476	53.137	0.512	13014.704	0.255	51278.281	235.359	14.447	43327.366	68.056	131.917	25.443	0.672	3.556	3.212	10.583	0.004	8.533	0.283	0.008	5.53	0.926	0.382	0.986
2074	4059	70902052315	6.977	1135	3.127	5211	644.191	3100.558	3164	280	4931	459.208	3202.088	-0.483	35701843698	0.009	639907.731	0.549	0.247	8.647	34.945	36.719	21.897	39.702	39.702	3450.029	19.191	0.557	1981.39	0.574	3481.962	14006.064	117.254	20083494.42	-50480.345	2418.014	1398.435	0.257	26.628	5.825	522.991	0	11.964	0.066	0.001	7.527	0.892	0.122	0.969
2508	5566	49005736774	7.411	1690	2.62	7369	934.648	4015.323	4017	98	7271	683.508	4177.581	0.021	41702878266	0.007	1329369.481	0.376	0.185	7.812	42.151	33.172	19.028	43.239	44.771	2346.151	15.844	0.543	1571.612	0.67	2389.55	25574.295	157.439	82814756.8	-4002.077	5458.982	2328.427	0.393	36.537	6.295	799.624	0.001	11.042	0.033	0.002	7.952	0.896	0.079	0.975
3671.9	8838.1	2.41E+11	8.291	2751.25	2.923	12846	1619.81	6109.685	5944	684	12162	1146.169	6433.944	0.321	2.05E+11	0.004	4067380.794	0.485	0.229	9.388	41.038	39.609	23.054	43.008	43.849	4894.775	19.904	0.579	2406.077	0.492	4944.202	53172.922	225.587	927709551.4	594201.749	17756.416	8673.608	0.351	65.406	7.153	3583.034	0	12.631	0.025	0.001	8.903	0.892	0.059	0.969
3207	7787	4.62E+11	8.106	2430	3.066	12667	1428.77	5485.986	5497	0	12667	1000.492	5773.509	0.105	3.93E+11	0.004	3237363.85	0.736	0.565	20.907	37.029	43.376	34.652	48.649	49.169	11731.091	27.259	0.592	4217.893	0.36	11792.929	52306.478	223.613	616436189.8	-149088.409	13832.816	4634.175	0.476	49.55	6.847	1797.931	0	13.711	0.029	0	8.822	0.917	0.069	0.983
1686	7770	51026899048	8.296	3143	2.691	11924	1839.915	4665.407	4600	0	11924	1310.868	5190.505	0.262	1.26E+11	0.004	5175322.326	0.524	0.368	13.739	37.329	44.531	21.972	44.702	44.702	4594.786	19.551	0.571	2341.781	0.51	4681.818	41673.442	198.922	1290151365	286548.513	21234.81	12885.36	0.254	86.04	7.471	4667.95	0	11.17	0.016	0.001	8.707	0.86	0.042	0.952
4273.8	11554	1.86E+11	8.645	3891	2.691	15640	2268.805	8115.575	8367	0	15640	1617.615	8588.021	-0.154	1.59E+11	0.003	7891544.69	0.435	0.21	7.731	36.874	27.726	19.805	41.286	41.848	2109.583	16.056	0.527	1508.955	0.715	2151.281	120416.178	345.139	2385597418	-1635954.931	24118.052	19288.503	0.07	100.646	7.581	7487.946	0	11.229	0.016	0.001	8.644	0.875	0.042	0.959
2020	5669	1.04E+11	7.725	1882	2.823	7414	1113.355	3820.425	3833	0	7414	785.992	4067.525	-0.232	88262848711	0.006	1949119.139	0.465	0.26	11.226	43.188	41.771	23.801	41.386	45.072	5286.391	20.092	0.534	2747.221	0.52	5334.791	25865.895	158.84	166617725.4	-78525.777	7340.385	4812.832	0.213	49.077	6.793	1967.551	0	12.619	0.034	0.001	8.315	0.873	0.077	0.955
485	1310	28752110154	5.716	433	2.948	1996	257.554	875.83	851	48	1948	179.298	933.507	0.245	17110162932	0.022	104356.586	0.614	0.332	18.999	57.236	65.891	45.346	63.402	66.117	19561.779	35.14	0.489	7176.296	0.367	19634.479	1347.565	35.845	679904.374	3061.347	464.396	215.378	0.375	9.898	4.478	93.697	0.001	10.725	0.162	0.003	6.427	0.9	0.236	0.971
1369	7187.2	47978447771	8.235	2765	3.373	12594	1732.85	3970.319	3652	0	12594	1177.218	4539.747	0.698	89228440985	0.004	4845864.654	0.505	0.188	8.62	45.847	45.281	24.761	45.645	45.645	4253.738	23.134	0.465	2731.846	0.642	4329.523	26406.935	158.629	1091661654	1189003.664	17270.077	12369.186	0.154	83.943	7.397	4511.064	0.001	11.054	0.016	0.001	8.518	0.869	0.043	0.958
2544	6896	1.38E+11	7.978	2314	3.067	9915	1376.041	4828.754	4934	0	9915	965.778	5128.225	-0.435	3.27E+11	0.005	2981831.797	0.744	0.307	14.612	47.557	53.101	39.082	51.852	53.193	12337.667	35.404	0.533	4842.439	0.392	12449.346	43766.921	201.714	795619725	-1122315.908	15222.451	2934.986	0.677	40.036	6.669	1255.417	0	12.705	0.03	0.001	8.79	0.914	0.075	0.983
3342	7459	4.03E+11	7.952	2030	3.833	12337	1296.992	5547.686	5753	0	12337	860.936	5798.409	-0.654	8.86E+11	0.005	2844726.479	0.785	0.648	28.829	44.475	62.792	48.472	56.016	67.856	26205.164	34.924	0.636	6709.717	0.256	26345.148	53762.205	228.229	557711293.9	-872150.027	11140.466	4472.657	0.411	49.575	6.991	1910.037	0	13.664	0.024	0.001	8.62	0.914	0.062	0.983
3100	10534.2	2.18E+11	8.637	4486.25	2.189	13887	2347.292	6824.714	6827	0	13887	1778.77	7379.261	0.038	1.85E+11	0.003	7876768.976	0.64	0.31	9.34	30.153	27.422	24.439	38.17	38.17	3364.497	19.308	0.624	1739.571	0.517	3403.926	81370.913	280.23	2584961494	-435420.977	30962.039	19618.392	0.231	104.954	7.638	6142.061	0	12.183	0.017	0.001	9.147	0.856	0.044	0.947
2883	7202	5.76E+11	7.994	2144.25	3.265	10299	1340.887	5399.653	5733	0	10299	918.14	5659.26	-0.715	5.34E+11	0.005	2870978.276	0.886	0.585	23.07	39.468	40.784	41.796	52.795	53.285	16608.931	34.959	0.569	5529.811	0.333	16686.061	51639.653	221.406	631063666.4	-1153070.17	13352.467	2892.176	0.632	36.154	6.441	1380.873	0	13.723	0.047	0	8.736	0.926	0.096	0.985
2554.5	9358	91185376084	8.453	3725.75	3.626	19329	2151.98	5920.019	5770	0	19329	1537.061	6497.342	0.45	2.34E+11	0.003	7168821.668	0.672	0.21	8.231	39.131	39.062	30.102	40.745	41.619	5442.277	26.297	0.603	2480.541	0.456	5537.125	61333.913	243.09	2696566030	1842056.898	26732.175	17784.617	0.198	98.029	7.596	7219.14	0	11.092	0.014	0.001	8.751	0.896	0.038	0.974
5059	11937	8.27E+11	8.591	3808	2.831	15188	2174.053	8857.131	9305	0	15188	1572.888	9247.25	-0.539	7.03E+11	0.003	7062868.063	0.574	0.346	15.909	46.023	44.167	37.033	43.684	47.01	8165.203	26.397	0.545	3597.037	0.441	8225.587	139760.354	366.511	2932802742	-3503137.433	30835.321	9215.596	0.525	64.426	7.266	4512.045	0	13.45	0.025	0.001	9.271	0.913	0.062	0.978
1001	4335	14334285957	7.503	1925	2.532	6866	1049.069	2619.253	2520	110	6756	774.317	2909.776	0.3	31496287192	0.006	1606310.934	0.614	0.28	9.334	33.365	36.719	20.816	37.386	37.681	3647.742	20.488	0.593	1933.1	0.53	3719.977	11611.101	103.153	130027212.2	109311.353	7304.319	3426.651	0.371	43.92	6.559	1260.415	0.001	10.779	0.029	0.002	8.062	0.872	0.072	0.96
2175	5270	1.82E+11	7.532	1606	3.101	8861	965.428	3838.612	3956	0	8861	671.046	4026.475	-0.26	4.00E+11	0.007	1477558.576	0.737	0.559	26.399	47.212	55.015	44.249	52.524	56.111	24527.059	34.795	0.591	6903.974	0.281	24648.915	25697.711	157.426	127585393.7	-138556.657	6201.236	2549.76	0.408	36.949	6.561	1091.637	0	13.291	0.035	0.001	8.262	0.912	0.082	0.981
1770	7323	3.53E+11	8.271	2677	3.942	15783	1711.133	4129.225	3683	0	15783	1139.994	4681.711	0.915	7.75E+11	0.004	4867913.222	0.619	0.548	31.335	57.204	64.501	49.743	67.838	76.504	35197.085	35.417	0.546	9510.678	0.27	35356.111	32300.839	170.023	1806642462	2559708.632	21893.231	8332.715	0.445	62.652	7.321	4112.337	0	14.099	0.025	0.001	9.093	0.917	0.062	0.981
2043	8596.4	1.13E+11	8.454	3820	2.636	14634	2123.973	5328.771	5234	0	14634	1561.275	5915.273	0.129	2.11E+11	0.003	6594648.349	0.549	0.232	12.036	51.886	52.469	31.032	52.709	52.709	5932.882	28.499	0.487	3257.693	0.549	6029.358	51443.689	217.871	2351869528	-267587.034	29794.771	13902.966	0.375	86.103	7.581	5721.589	0	11.788	0.015	0.002	9.052	0.883	0.046	0.965
2155	8519	55286763772	8.318	3317	2.713	13736	1947.639	5312.3	5351	0	13736	1388.843	5834.687	0.073	1.03E+11	0.004	5823037.227	0.433	0.269	10.769	40.023	33.062	19.746	38.959	38.959	2953.7	17.319	0.532	1870.561	0.633	3020.264	48956.544	219.387	1230800576	-15619.043	19432.346	16229.018	0.091	96.013	7.526	6057.621	0.001	10.734	0.013	0.001	8.488	0.864	0.039	0.955
2807	9007.2	1.10E+11	8.407	3070	3.135	13913	1893.004	5837.65	5753	0	13913	1287.744	6317.193	0.235	2.43E+11	0.004	5828772.717	0.475	0.235	12.004	51.008	48.571	26.518	47.969	48.853	5978.666	24.21	0.485	3281.942	0.549	6082.029	57559.418	232.394	2345272246	1669170.484	24282.129	10179.588	0.399	73.134	7.345	4388.464	0	11.488	0.018	0.001	8.778	0.893	0.049	0.971
1529	4719	59086459252	7.476	1894	2.37	6247	1018.892	3191.034	3290	0	6247	766.407	3417.525	-0.22	50281482871	0.007	1496774.813	0.505	0.206	8.618	41.845	44.18	20.875	44.253	44.253	4257.85	21.141	0.542	2343.761	0.55	4305.115	18200.324	132.452	93140578.07	-102819.946	5804.701	3187.585	0.287	42.116	6.472	1072.531	0	12.126	0.035	0.001	8.099	0.868	0.08	0.957
2352.4	6905.4	1.71E+11	8.037	2953	2.068	8883	1501.617	4685.551	4804	36	8847	1176.718	5000.271	-0.145	1.65E+11	0.004	3048315.269	0.49	0.25	11.958	47.804	48.388	28.019	48.964	49.023	6541.687	23.416	0.548	3088.634	0.472	6599.951	40702.927	195.915	475384339.7	-479101.643	14188.588	4954.605	0.486	51.624	6.834	1802.369	0	12.851	0.032	0.001	8.758	0.884	0.07	0.966
3816	8443	1.21E+12	8.021	2258	3.624	13133	1447.967	6517.813	6948	0	13133	972.94	6775.39	-0.843	2.65E+12	0.005	3424022.309	0.792	0.467	30.919	66.168	77.198	77.198	69.351	79.59	57596.533	52.399	0.572	12608.301	0.219	57752.905	75352.445	268.457	1065451117	-1941516.689	16254.495	3139.98	0.673	39.273	6.706	1545.137	0	14.205	0.036	0	8.856	0.935	0.083	0.989
2132.2	5304	6.83E+11	7.644	1642	3.204	9053	995.26	3865.346	4023	0	9053	684.989	4064.514	-0.401	5.81E+11	0.006	1579377.462	0.741	0.548	29.918	54.592	63.572	55.327	55.596	66.419	35025.299	40.433	0.483	10727.415	0.306	35173.618	26788.698	158.913	210949041.1	-320607.367	7747.265	1619.413	0.647	27.648	6.108	756.194	0	13.887	0.057	0	8.435	0.934	0.112	0.989
1985	7077	1.01E+11	8.103	2909	2.28	9141	1593.569	4466.486	4403	0	9141	1193.356	4859.476	0.004	85767419491	0.004	3665007.187	0.478	0.157	6.58	42.023	46.211	22.344	46.611	46.611	3586.595	20.097	0.58	1953.694	0.545	3631.981	34430.067	183.367	496210858.6	-187589.275	13054.418	9833.164	0.141	72.62	7.172	3433.82	0	12.025	0.022	0.001	8.586	0.852	0.055	0.941
2320	5675.6	41241712545	7.605	1910	2.83	8228	1065.135	3960.436	3930	0	8228	775.243	4169.759	0.058	35096014948	0.006	1701837.982	0.665	0.249	6.438	25.878	24.883	18.484	26.215	26.342	1989.032	17.216	0.654	1169.437	0.588	2018.533	26199.514	160.294	127891986.3	63550.992	6667.499	4649.621	0.199	50.147	6.649	1641.024	0	11.109	0.034	0.001	8.049	0.88	0.072	0.963
2661	7025	2.82E+11	8.058	2564	2.698	8593	1408.041	4840.945	4915.5	0	8593	1031.346	5137.499	-0.34	2.40E+11	0.004	2959142.451	0.659	0.458	19.812	43.228	48.503	41.026	42.662	59.107	9014.482	28.497	0.53	3949.543	0.438	9083.376	43307.312	201.362	617695394.8	-728085.147	14478.196	3478.294	0.608	40.566	6.577	1560.715	0	13.351	0.04	0	8.824	0.904	0.085	0.975
2881	8118	2.69E+11	8.247	2739	3.219	12671	1645.217	5251.017	5036	0	12671	1137.73	5647.716	0.51	2.28E+11	0.004	4323523.441	0.429	0.228	12.65	55.498	59.506	27.422	60.038	60.63	7100.696	23.783	0.479	3726.171	0.525	7163.562	50228.734	219.354	1096851547	1064524.734	17776.563	9402.349	0.305	68.609	7.25	3817.67	0	12.965	0.024	0.001	8.913	0.892	0.06	0.968
3319.7	8961	6.08E+11	8.403	3082	3.109	16338	1790.314	6273.461	6384	0	16338	1265.02	6659.713	-0.12	1.13E+12	0.004	4995454.52	0.868	0.625	28.823	46.104	58.33	51.41	57.947	60.011	25337.591	40.018	0.537	7769.866	0.307	25501.095	68674.157	255.077	1580739337	-772082.258	22237.682	7800.858	0.475	65.83	7.386	3236.881	0	14.017	0.018	0	9.17	0.914	0.051	0.983
3829	10239	3.64E+11	8.499	3850	2.344	13499	2069.169	7132.628	7176	0	13499	1559.799	7548.523	-0.22	3.09E+11	0.003	6105814.637	0.486	0.186	9.091	48.961	47.342	27.252	53.67	54.246	5371.17	23.808	0.488	3038.467	0.566	5430.1	90645.536	297.153	1477653273	-1095785.387	22573.654	13266.764	0.249	86.094	7.48	4424.926	0	12.649	0.02	0.001	9.015	0.874	0.049	0.96
2421	8323	3.92E+11	8.461	3291	2.831	15136	1855.226	5325.57	5208	0	15136	1343.078	5793.719	0.235	8.62E+11	0.003	5205478.831	0.903	0.637	29.029	45.554	63.384	54.004	62.986	63.863	25532.033	41.122	0.509	8234.767	0.323	25679.432	50580.01	215.324	1696832500	966457.896	24626.483	7764.468	0.519	64.54	7.354	3381.618	0	13.841	0.02	0	9.227	0.91	0.052	0.981
2335	6725.3	1.65E+11	8.08	2275	2.818	9279	1365.001	4539.421	4548	43	9236	953.246	4849.548	-0.109	1.40E+11	0.004	2911769.766	0.556	0.356	14.922	41.969	39.843	25.777	38.863	40.592	5910.124	23.354	0.505	3127.964	0.529	5956.857	36340.564	184.311	648137207.4	-294332.343	14417.692	4938.744	0.502	50.729	6.872	1963.003	0	12.928	0.031	0.001	8.809	0.89	0.07	0.969
2373	8518	1.54E+11	8.448	3470	2.561	14512	1940.899	5455.216	5418	0	14512	1425.788	5944.256	0.045	3.38E+11	0.003	5574788.705	0.688	0.192	9.931	51.635	60.264	40.784	62.206	63.075	9428.26	35.509	0.471	4580.445	0.486	9564.673	53734.76	224.864	1659838133	54295.807	24435.855	11769.042	0.354	81.399	7.533	4527.156	0	12.091	0.016	0.001	9.006	0.886	0.044	0.969
2071	8334.1	46594809735	8.312	3225	3.145	13150	1939.083	4814.334	4431	0	13150	1350.547	5389.725	0.654	1.02E+11	0.004	5871325.806	0.435	0.222	8.975	40.433	39.024	21.638	38.153	41.429	3447.417	17.597	0.56	1969.582	0.571	3524.413	40924.792	196.873	1658928513	1798279.153	22407.692	13769.944	0.231	82.809	7.379	6370.734	0.001	10.737	0.016	0.001	8.54	0.878	0.045	0.96
1897	6912	91893565172	8.172	2750	3.916	16825	1593.882	4416.398	4368	0	16825	1109.999	4857.855	0.395	2.02E+11	0.004	4094186.669	0.702	0.32	13.068	40.846	50.129	34.544	49.522	50.427	8457.107	28.69	0.597	3363.266	0.398	8556.167	34920.313	181.663	1016656632	546570.185	16309.927	8641.754	0.302	69.113	7.35	3466.347	0	12.203	0.018	0.001	8.767	0.913	0.05	0.982
306	867	2786498180	5.164	273	3.335	1540	172.138	577.818	568	0	1540	115.932	618.762	0.207	7965562716	0.033	48991.869	0.635	0.411	22.963	55.867	59.352	48.856	57.235	59.997	20552.823	35.478	0.521	6966.327	0.339	20805.097	600.168	24.005	135675.344	351.53	192.098	96.444	0.322	7.313	4.258	38.706	0.002	9.774	0.155	0.005	5.79	0.902	0.237	0.977
2289	5007	55373834681	7.341	1420	2.972	7960	843.722	3645.333	3627	20	7940	596.531	3793.947	-0.154	1.32E+11	0.007	1105579.641	0.902	0.735	20.037	27.262	30.134	30.805	29.698	34.691	9085.88	24.591	0.769	2739.451	0.302	9157.291	23111.56	149.264	70943465.28	-44464.075	4934.749	1610.408	0.504	30.53	6.242	618.407	0	12.134	0.039	0.001	8.058	0.917	0.089	0.985
2064	10026.8	1.27E+11	8.589	4515	2.509	17351	2539.148	6317.018	6547	0	17351	1863.156	7023.883	-0.144	2.92E+11	0.003	9430209.805	0.441	0.354	16.517	46.667	49.361	25.436	50.389	52.301	5806.637	20.584	0.569	2744.648	0.473	5912.018	82234.42	272.477	5574414090	-3746686.189	44579.755	12828.767	0.55	83.293	7.586	5540.582	0	11.688	0.016	0.004	9.211	0.901	0.048	0.976
178.2	675	1632109447	4.903	298	2.38	1055	160.913	441.669	460	0	1055	120.538	481.731	-0.231	3035339759	0.037	36992.853	0.84	0.351	16.097	45.907	47.918	41.964	42.704	51.418	12994.797	38.556	0.513	5208.18	0.401	13079.726	388.836	19.046	69052.446	-806.169	162.462	58.194	0.47	5.566	3.934	25.417	0.002	9.295	0.2	0.007	5.635	0.894	0.286	0.972
3768	7389	1.63E+11	7.721	1768	3.286	9873	1093.122	5626.852	5663	779	9094	739.115	5801.259	-0.297	1.39E+11	0.006	1993143.105	0.793	0.291	9.138	31.435	36.9	30.184	35.365	37.4	4082.761	24.935	0.534	2311.773	0.566	4126.409	40872.989	200.11	189986747	-31619.481	7083.008	3791.436	0.276	43.399	6.621	1610.859	0	11.973	0.034	0.001	8.198	0.902	0.079	0.975
2725	8525.6	84407051633	8.318	3620	2.757	13599	1941.415	5246.364	4969	0	13599	1423.883	5754.458	0.405	1.85E+11	0.004	5589450.35	0.483	0.295	14.622	49.632	45.322	31.873	38.153	51.995	5496.927	23.989	0.571	2639.258	0.48	5600.84	54952.226	228.325	1497388310	612082.407	22753.768	11821.771	0.31	80.418	7.467	4777.916	0	11.474	0.021	0.001	8.803	0.882	0.05	0.965
1977.8	6285.2	21775731092	7.85	2390	3.059	9337	1418.317	3944.985	3730	0	9337	996.609	4319.674	0.478	40497653153	0.005	3096670.991	0.401	0.211	7.079	33.489	33.781	15.438	34.169	34.169	2114.781	13.434	0.62	1285.952	0.608	2170.341	29047.308	165.329	524523528.9	714363.082	12747.843	5905.005	0.36	57.876	6.86	2343.795	0.001	10.141	0.02	0.002	8.055	0.876	0.055	0.964
3624.3	8243	7.39E+11	8.095	2200	3.724	14829	1424.702	6291.928	6651	0	14829	950.432	6554.35	-0.623	1.62E+12	0.005	3371140.256	0.701	0.332	23.364	70.327	78.186	67.679	57.373	79.625	37646.389	49.305	0.592	9181.943	0.244	37775.295	69464.647	258.32	938866087.7	-1352475.956	15061.931	4132.542	0.565	45.091	6.888	2025.825	0	14.087	0.03	0	8.83	0.934	0.071	0.989
2648.5	6301	97165837046	7.767	2064	2.617	8343	1156.752	4490.113	4521	44	8299	846.039	4706.765	-0.186	82686328356	0.005	1992518.083	0.584	0.326	10.279	31.487	32.52	23.514	32.567	33.474	3697.585	18.402	0.65	1780.39	0.482	3732.405	34047.576	182.67	165063675.6	-77220.848	7231.512	4524.526	0.206	48.13	6.667	1720.167	0	12.162	0.036	0.001	8.239	0.885	0.077	0.965
771	3352	9474831553	7.204	1394	2.903	5984	807.95	2036.538	2001	0	5984	574.037	2270.456	0.305	19089424673	0.008	1007480.83	0.705	0.356	10.898	30.636	34.5	25.463	34.575	34.575	3635.534	21.597	0.557	2053.194	0.565	3703.112	7912.004	87.591	44091269.56	26079.941	3763.601	2821.852	0.155	39.887	6.477	1063.32	0.001	10.889	0.034	0.002	7.699	0.869	0.076	0.958
2350	8392	1.92E+11	8.342	3478	2.69	12930	1965.437	5695.381	6042	0	12930	1422.684	6178.608	-0.495	3.57E+11	0.004	5737829.431	0.504	0.375	17.371	46.294	47.574	28.097	49.196	49.196	9257.289	23.315	0.595	3581.4	0.387	9339.739	60541.313	237.556	2225254737	-3158413.974	25987.852	9572.803	0.463	69.576	7.431	4420.954	0	12.724	0.021	0.004	9.045	0.892	0.057	0.969
204	548.9	683274513	4.432	181.5	3.056	784	107.686	374.168	373	0	784	75.185	398.069	-0.218	919568054.9	0.054	18457.045	0.531	0.347	13.457	38.811	45.938	23.871	46.872	46.872	5712.467	20.618	0.587	2632.766	0.461	5803.198	251.653	15.702	17582.733	-50.173	70.575	50.145	0.186	5.121	3.565	18.203	0.005	8.258	0.224	0.012	5.027	0.875	0.315	0.959
2390	9350	2.97E+11	8.552	4267	2.133	11891	2244.355	5861.75	5822	0	11891	1722.718	6430.641	-0.068	2.53E+11	0.003	6993034.318	0.658	0.436	16.299	37.404	39.609	32.169	39.769	41.219	6061.577	24.615	0.503	3198.004	0.528	6117.706	66758.414	248.048	2548464931	-1223486.867	32713.07	11898.573	0.473	80.253	7.496	4452.954	0	13	0.019	0.001	9.326	0.869	0.051	0.956
2680	7909	2.45E+11	8.208	2963	2.689	11003	1635.164	5360.476	5425	0	11003	1188.748	5726.208	-0.307	2.08E+11	0.004	4054757.143	0.602	0.361	14.202	39.384	40.759	26.17	40.657	41.828	6297.653	23.724	0.553	2982.522	0.474	6346.62	51877.29	222.651	904504416.6	-867390.671	16996.312	7809.051	0.369	62.246	7.148	3262.132	0	13.058	0.027	0.001	8.898	0.888	0.064	0.966
1783	7566	43567466091	8.234	2956	3.065	12658	1779.397	4386.484	4211	0	12658	1247.326	4921.138	0.524	95729457912	0.004	4976358.784	0.432	0.22	10.418	47.359	44.531	22.289	44.593	44.593	3852.362	20.448	0.486	2447.802	0.635	3952.888	33234.484	178.31	1003849201	754889.746	17167.707	11482.514	0.174	79.316	7.358	4672.685	0.001	10.884	0.018	0.001	8.48	0.876	0.047	0.962
2224	4858	1.35E+11	7.294	1290	3.396	6933	807.154	3584.43	3625	0	6933	548.723	3731.762	-0.308	1.15E+11	0.008	1077909.419	0.887	0.409	13.836	33.812	37.389	33.974	41.036	41.563	8204.135	29.985	0.59	3332.589	0.406	8257.924	22663.435	148.281	79250165.69	-107234.865	4678.595	1992.785	0.403	32.032	6.213	791.271	0	12.749	0.044	0.001	8.05	0.905	0.097	0.977
3457.6	9010	6.85E+11	8.426	3307.5	2.423	12420	1789.441	6238.03	6294	18	12402	1328.678	6598.946	-0.005	5.83E+11	0.003	4633068.718	0.66	0.521	23.845	45.806	51.561	37.974	49.633	52.039	13332.899	30.227	0.572	4753.234	0.357	13393.567	69242.704	255.985	1131510619	-138914.217	20957.64	6120.23	0.537	53.451	6.977	2787.752	0	14.103	0.032	0	9.138	0.911	0.072	0.978
3948	8170	1.21E+12	7.984	2120	3.528	11826	1319.179	6188.856	6379	0	11826	895.444	6415.406	-0.478	1.03E+12	0.005	2855496.683	0.834	0.674	30.735	45.579	59.922	48.414	60.954	60.954	24985.065	37.997	0.502	8237.376	0.33	25077.573	66189.284	252.465	627647846.2	-755038.907	13031.223	3237.719	0.591	39.541	6.625	1499.529	0	14.197	0.035	0	8.805	0.928	0.082	0.987
4024	10140	92603222960	8.304	3371	3.071	14732	1946.688	7226.949	7238	15	14717	1374.042	7624.391	-0.087	2.31E+11	0.004	5902544.905	0.426	0.25	10.692	42.801	46.094	18.643	46.259	46.259	3878.023	18.237	0.569	2098.363	0.541	3966.945	91821.361	299.592	1801602309	54769.716	22787.9	14533.409	0.232	91.027	7.481	5428.366	0.001	10.789	0.015	0.001	8.571	0.877	0.039	0.964
3170	8108	3.10E+12	8.263	2587	2.757	11353	1517.16	5685.373	5742	0	11353	1075.483	5988.813	-0.199	2.64E+12	0.004	3542422.26	0.839	0.754	45.594	60.481	70.551	71.24	63.841	78.315	73436.937	50.762	0.525	16164.183	0.22	73548.628	58459.092	232.869	1069147679	-545200.024	19313.65	2411.613	0.776	35.372	6.472	1026.414	0	15.116	0.039	0	9.143	0.932	0.086	0.989
1495.6	6860	82116404044	8.257	3332	2.631	11673	1784.875	4186.637	4199	0	11673	1320.287	4708.466	0.239	1.53E+11	0.004	4641729.423	0.471	0.274	13.178	48.176	49.724	25.334	49.848	49.911	6802.027	22.714	0.555	3127.508	0.46	6888.584	32832.276	176.276	983584285.8	-21782.717	18755.315	11733.846	0.242	79.848	7.504	4610.76	0	12.206	0.019	0.001	8.862	0.867	0.049	0.955
2917.2	9199.8	96842868701	8.361	3375	2.562	11176	1930.961	6307.998	6578	0	11176	1407.11	6731.806	-0.455	2.31E+11	0.003	5526371.274	0.45	0.356	14.388	40.45	40.029	21.003	39.343	40.151	5007.509	18.211	0.597	2369.122	0.473	5086.855	74892.503	264.671	2109892379	-2752658.207	26791.849	7445.898	0.568	64.187	7.206	2982.49	0	11.491	0.02	0.001	8.876	0.885	0.054	0.967
2655	8449	4.25E+11	8.427	2983	4.233	21287	1822.438	5408.417	5216	0	21287	1247.168	5892.066	0.67	1.05E+12	0.004	5465471.545	0.574	0.501	30.904	61.717	72.182	44.685	70.469	72.389	30058.045	35.402	0.51	9167.459	0.305	30261.257	51386.452	218.717	2244696550	1916487.337	24715.598	10520.03	0.406	73.129	7.512	4766.075	0	13.845	0.018	0	9.217	0.926	0.05	0.987
2648	6413	1.97E+11	7.909	1969	3.932	12792	1198.805	4583.999	4583	58	12734	816.576	4835.839	0.276	5.06E+11	0.005	2372295.845	0.61	0.415	23.548	56.712	53.488	44.029	57.218	57.775	21443.612	34.601	0.528	7065.274	0.329	21617.821	35710.256	185.259	369655766.6	191596.893	9760.046	4205.156	0.39	46.587	6.866	1870.16	0	13.142	0.028	0.001	8.557	0.922	0.068	0.985
2036	6496	1.59E+11	7.986	2447	2.565	9290	1380.051	4234.717	4266	0	9290	1002.125	4561.434	-0.101	1.35E+11	0.005	2873855.742	0.509	0.316	13.964	44.221	47.227	25.389	47.499	47.499	6440.263	22.502	0.53	3157.907	0.49	6498.095	33660.197	177.837	474014953	-251370.88	12884.522	4780.566	0.459	50.803	6.898	1845.444	0	13.047	0.028	0.001	8.744	0.889	0.067	0.97
2239	8320	1.07E+11	8.34	2951	3.963	17737	1863.863	5057.933	4775	0	17737	1264.562	5598.266	0.655	2.35E+11	0.004	5757895.84	0.576	0.241	10.876	45.176	47.013	33.064	50.733	50.733	7397.016	26.013	0.575	3190.736	0.431	7499.28	45905.124	206.938	2002893146	1683351.307	23667.439	11341.402	0.346	73.725	7.433	5600.333	0	11.987	0.019	0.001	8.947	0.913	0.051	0.98
1334	7714.6	49410989569	8.271	3057	3.038	13810	1903.162	4445.917	4336	0	13810	1307.743	5055.869	0.365	1.09E+11	0.004	5795640.217	0.537	0.253	9.934	39.233	41.406	20.816	41.59	41.59	4168.577	21.05	0.562	2229.941	0.535	4247.313	34613.88	186.135	1429406280	417043.589	19130.187	19295.7	0.006	99.719	7.593	7979.342	0.001	11.012	0.015	0.003	8.515	0.863	0.044	0.949
2794	9263	5.36E+11	8.504	3725	2.344	14326	2019.81	5988.947	5961	0	14326	1508.163	6463.53	0.005	1.32E+12	0.003	5909738.016	0.663	0.631	32.742	51.928	62.509	45.191	55.929	62.684	31556.956	34.43	0.586	8239.8	0.261	31714.747	67947.59	250.539	2142448125	-455137.522	29089.233	8460.797	0.551	69.281	7.388	3175.063	0	14.017	0.019	0	9.356	0.9	0.052	0.976
149	538	2221684459	4.603	214	2.743	946	122.093	342.349	340	0	946	87.64	373.956	0.051	4131801879	0.046	22639.89	0.672	0.403	25.01	62.116	66.516	61.752	65.972	67.204	29421.185	41.743	0.519	8884.158	0.302	29546.021	225.715	14.43	31305.66	-26.292	105.745	35.785	0.493	4.31	3.578	15.943	0.003	8.768	0.241	0.007	5.38	0.906	0.328	0.978
1478	6154.5	98980327680	8.004	2570	2.727	11405	1465.109	3759.858	3709	0	11405	1060.135	4166.399	0.175	2.36E+11	0.005	3222347.17	0.547	0.373	20.205	54.132	53.906	32.683	54.267	54.267	13463.483	29.619	0.525	5209.763	0.387	13572.881	26905.618	157.805	574967995.2	19550.967	14468.908	6464.774	0.389	58.435	7.196	2850.756	0	12.827	0.023	0.004	8.798	0.896	0.061	0.973
2622	9503	1.54E+11	8.502	3373	3.806	16944	2113.985	5717.884	5282	0	16944	1432.88	6327.484	0.824	4.59E+11	0.003	7342851.689	0.792	0.248	11.214	45.26	44.795	49.617	48.828	52.357	11343.457	35.832	0.554	4406.05	0.388	11466.004	57710.551	231.978	3243845036	3621889.345	29930.997	14346.372	0.343	88.685	7.668	5928.971	0	12.078	0.015	0.001	9.071	0.893	0.041	0.972
2334	8863.2	97718385942	8.494	3592	2.935	15613	2063.165	5666.655	5607	0	15613	1467.099	6218.498	0.194	1.82E+11	0.003	6558738.842	0.439	0.304	12.393	40.758	43.125	20.347	43.607	43.607	4620.741	17.876	0.583	2300.247	0.498	4699.626	60842.8	241.617	2228078868	621357.719	26472.914	16741.007	0.236	94.782	7.688	6906.239	0	11.593	0.015	0.001	8.937	0.88	0.04	0.963
1982	5476	1.78E+11	7.704	1845	2.89	8607	1081.308	3654.466	3600	0	8607	760.048	3896.265	0.192	1.51E+11	0.006	1825764.532	0.666	0.207	10.221	49.26	48.355	43.296	54.622	56.342	9914.856	32.815	0.538	4151.596	0.419	9977.758	22464.185	145.573	185790632.6	90880.577	8039.468	2953.988	0.451	38.608	6.453	1179.82	0	13.108	0.043	0.001	8.434	0.907	0.092	0.978
2844	6474	2.43E+11	7.766	2064.5	2.387	8477	1137.041	4615.677	4577	437	8040	846.016	4814.008	-0.026	2.07E+11	0.005	1870202.415	0.613	0.407	17.173	42.162	47.227	35.982	47.295	47.295	8868.149	25.835	0.584	3547.746	0.4	8927.647	32458.311	175.537	194362225.7	-28807.701	8993.835	2456.265	0.571	34.506	6.37	1085.144	0	13.307	0.046	0.001	8.511	0.911	0.095	0.979
3636	9854	1.86E+12	8.462	3516	2.766	14244	1981.509	7040.732	7430	0	14244	1443.385	7443.42	-0.529	1.58E+12	0.003	5832592.88	0.742	0.407	22.006	54.119	48.355	56.334	55.5	66.342	28522.878	40.142	0.583	7746.206	0.272	28592.127	90755.198	293.244	2156891282	-2513556.411	26675.431	7759.412	0.54	61.452	7.161	3310.556	0	14.806	0.027	0	9.271	0.911	0.065	0.979
880.2	4938	76554165121	7.874	2150	3.259	9226	1264.726	2766.985	2538	0	9226	896.734	3183.224	0.647	1.54E+11	0.005	2476705.555	0.676	0.308	16.054	52.112	57.5	40.538	67.578	68.256	15091.071	35.246	0.508	5814.519	0.385	15221.442	14142.661	113.146	350002715.5	573122.613	10549.599	5187.684	0.34	52.085	7.011	2242.559	0	12.925	0.028	0.001	8.562	0.887	0.066	0.967
2783	7437	1.29E+11	8.121	2709	2.626	10540	1501.754	5052.191	4974	0	10540	1099.107	5373.265	-0.066	1.10E+11	0.004	3347343.532	0.457	0.261	10.144	38.897	36.205	20.79	36.183	36.799	3770.557	17.763	0.58	2021.287	0.536	3813.248	46105.663	211.081	539185068.5	-113346.674	13958.589	7794.397	0.298	62.144	7.086	3233.817	0	12.297	0.028	0.001	8.714	0.884	0.064	0.963
3015	9601.5	6.52E+11	8.594	3853.25	2.335	12044	2074.896	6473.045	6641.5	0	12044	1549.407	6935.811	-0.296	6.52E+11	0.003	6205152.028	0.691	0.327	16.51	50.417	55.488	38.822	57.945	58.057	13487.748	34.829	0.546	5018.617	0.372	13561.29	78721.434	269.304	2476487366	-1891880.898	31412.696	6697.57	0.646	60.92	7.135	2415.78	0	14.004	0.025	0	9.388	0.896	0.059	0.974
328	788	1433100352	4.821	270.5	3.284	988	153.155	571.953	593	0	988	110.306	602.643	-0.729	5102062849	0.04	36047.333	0.663	0.399	17.858	44.811	46.483	33.897	43.31	47.819	13920.067	29.722	0.631	4437.879	0.319	14048.381	621.969	24.342	102576.25	-1679.392	165.61	47.953	0.552	4.837	3.761	23.253	0.003	8.912	0.236	0.012	5.589	0.901	0.323	0.974
1747	9172.2	50209610096	8.412	4120	3.29	16977	2367.792	5539.023	5498	0	16977	1678.117	6280.283	0.455	1.10E+11	0.004	8761182.718	0.443	0.258	10.073	39.026	37.5	19.642	39.156	39.959	2727.629	17.288	0.528	1786.801	0.655	2797.118	53673.891	229.323	3544217036	1363931.32	30329.57	26147.605	0.08	119.659	7.637	10656.28	0.001	10.329	0.011	0.002	8.435	0.864	0.033	0.953
1720.9	7313	39674598112	8.141	2814.5	3.107	12477	1687.526	4305.734	4062	0	12477	1186.812	4797.198	0.589	87175778417	0.004	4473759.758	0.481	0.163	7.143	43.773	41.406	21.551	48.72	49.603	3704.321	21.046	0.563	2056.48	0.555	3788.092	34361.601	179.872	990062907.2	1188521.731	18463.144	10455.508	0.278	77.678	7.292	3981.825	0.001	10.711	0.016	0.001	8.431	0.876	0.043	0.963
3084	7674.3	49651900192	8.003	2361	3.417	12348	1466.229	5252.003	5038	0	12348	1002.987	5574.162	0.411	1.09E+11	0.005	3487746.423	0.483	0.159	7.113	44.8	43.568	23.029	40.05	45.022	3431.12	21.658	0.512	2148.953	0.626	3511.229	47637.734	215.383	639257341	685501.819	13293.237	8311.99	0.226	72.994	6.952	2511.792	0.001	10.057	0.016	0.002	7.97	0.879	0.043	0.969
163.2	601	787290607	4.76	273	2.602	1070	146.135	383.551	379	0	1070	110.769	421.233	0.059	1464175387	0.041	30326.015	0.575	0.309	13.592	43.924	42.748	28.562	42.794	43.473	8178.936	25.266	0.577	3400.036	0.416	8251.777	297.013	16.69	47278.202	-149.021	132.074	58.461	0.389	5.343	3.86	27.343	0.003	8.999	0.219	0.008	5.493	0.899	0.304	0.973
5047.8	10543	7.26E+11	8.356	2879	2.786	14067	1682.814	7519.528	7275	142	13925	1200.767	7802.902	0.171	6.18E+11	0.004	4341991.468	0.843	0.386	14.334	37.175	43.672	34.947	43.86	49.066	10084.556	31.339	0.569	3964.751	0.393	10151.358	92961.398	299.967	1117054205	400920.494	19374.806	7464.096	0.439	62.512	7.109	2795.189	0	13.623	0.026	0	9.046	0.907	0.061	0.978
1083	7609.6	2.02E+11	8.484	3572	2.855	15155	2033.162	4307.079	4080	0	15155	1466.362	4978.234	0.428	3.75E+11	0.003	6231882.912	0.847	0.481	18.763	39.028	37.375	43.064	46.458	46.458	15037.594	33.065	0.608	4845.516	0.322	15142.205	37549.318	181.436	2522123508	1666470.117	29804.026	11358.989	0.453	77.292	7.528	4704.624	0	13.345	0.019	0.003	9.299	0.896	0.051	0.973
1157.7	5148	22168437874	7.66	1961	2.721	7602	1208.309	3223.442	3221	0	7602	841.833	3561.204	-0.068	48710029084	0.006	2291596.641	0.556	0.284	11.028	38.801	34.563	25.806	39.257	39.257	3767.218	21.571	0.518	2261.331	0.6	3840.827	19226.872	135.708	267444214.2	-180562.16	9051.803	5820.952	0.227	53.885	6.859	2672.178	0.001	10.686	0.024	0.005	8.09	0.866	0.067	0.951
4310.4	10292	2.46E+12	8.217	2899	2.748	14494	1788.184	6712.794	6158	69	14425	1238.343	7078.399	0.599	2.09E+12	0.005	5042119.073	0.532	0.482	31.633	65.664	67.514	69.844	45.751	70.853	41621.337	34.929	0.579	10022.47	0.241	41701.4	80302.186	271.537	2187767077	3186948.113	28905.375	2650.388	0.832	33.402	6.35	1373.522	0	14.488	0.048	0	9.165	0.949	0.102	0.993
2374.6	10670.8	1.35E+11	8.753	4867	2.156	15049	2647.649	6560.558	6553	3	15046	2015.299	7269.97	-0.011	3.45E+11	0.003	9811548.79	0.646	0.476	17.716	37.21	44.531	28.679	44.559	45.977	6419.059	24.054	0.565	2956.06	0.461	6534.309	86072.23	281.878	4784491893	-1885149.725	44091.939	17783.246	0.427	98.8	7.743	7083.121	0	11.654	0.014	0.001	9.219	0.871	0.04	0.958
3317	9951	1.40E+11	8.426	3882	2.267	12977	2101.179	6747.509	6853	365	12612	1583.439	7196.801	-0.027	1.19E+11	0.003	6265062.622	0.613	0.164	5.462	33.272	30.469	24.763	36.626	36.626	2256.058	20.383	0.54	1539.102	0.682	2294.246	81112.379	279.651	1405412781	-217222.13	22178.626	11183.528	0.284	80.435	7.258	3743.114	0.001	11.032	0.015	0.001	8.639	0.874	0.045	0.962
3670	7462	2.73E+12	7.847	2273	2.681	9503	1228.897	5634.33	5740	318	9185	921.087	5825.438	-0.406	1.37E+12	0.005	2190057.16	0.62	0.547	36.323	66.452	71.462	61.625	65.144	77.297	40371.057	41.22	0.454	12526.159	0.31	40463.414	50766.08	219.699	371147079	-537124.132	11492.234	1541.318	0.758	27.462	6.043	663.151	0	14.275	0.06	0	8.708	0.935	0.115	0.989
2531	7809	60289939190	8.131	2834.5	2.884	11605	1676.346	5221.689	5271	0	11605	1182.349	5624.203	-0.246	1.32E+11	0.004	4365617.288	0.284	0.223	12.676	56.75	49.037	20.299	49.336	51.543	4096.983	16.108	0.58	2134.682	0.521	4187.987	50020.221	217.915	1022775625	-977718.298	17246.116	7125.057	0.406	63.286	7.197	2976.851	0	11.209	0.02	0.002	8.587	0.889	0.054	0.971
1488	4463	33574556193	7.398	1597	2.593	5933	918.322	2991.321	2993	0	5933	661.447	3197.935	-0.08	28571325706	0.007	1278789.797	0.421	0.239	10.172	42.473	39.609	21.132	40.001	40.001	2750.727	17.9	0.521	1821.688	0.662	2793.772	15803.613	124.142	67089100.56	-49278.413	4572.664	3008.021	0.193	40.3	6.471	1114.663	0	11.582	0.038	0.001	7.894	0.869	0.082	0.955
3508	10630	3.13E+11	8.595	3618	2.542	14555	2129.186	6967.943	6909	0	14555	1532.857	7445.18	0.022	2.66E+11	0.003	6878473.162	0.562	0.312	11.136	35.74	35.547	22.597	40.22	41.777	4760.047	20.094	0.588	2326.154	0.489	4805.504	84925.792	285.69	2413354788	-171092.768	29936.705	16732.764	0.301	94.596	7.608	5963.444	0	12.66	0.018	0.001	9.237	0.873	0.045	0.958
2621	7997	1.65E+11	8.234	2511	3.414	14445	1682.783	5693.995	6119	0	14445	1112.306	6091.374	-0.458	3.07E+11	0.004	4683256.7	0.597	0.369	15.941	43.198	49.594	31.115	51.755	51.755	8183.49	25.781	0.561	3501.141	0.428	8264.777	59501.61	238.558	1432170860	-1855715.264	18283.653	7984.273	0.375	60.076	7.176	4095.8	0	12.313	0.027	0.002	8.748	0.914	0.066	0.979
2191	6390.8	80342028510	7.911	2353	2.318	7839	1307.569	4158.695	4124	40	7799	975.101	4446.804	0.037	68369578775	0.005	2479325.145	0.45	0.263	9.903	37.636	35.922	19.464	35.724	36.791	3418.464	16.94	0.555	1976.525	0.578	3457.538	34055.443	177.89	376251717.9	-152495.363	12639.474	3122.592	0.609	41.718	6.544	1098.113	0	12.083	0.034	0.001	8.608	0.891	0.074	0.971
1721	7921	35274503878	8.212	3237	3.755	14996	1969.422	4696.353	4418	0	14996	1334.805	5329.294	0.712	77507586218	0.004	6345643.603	0.617	0.231	6.976	30.207	30.681	23.029	30.338	31.037	2674.351	18.639	0.619	1504.424	0.563	2729.009	37475.758	189.88	2086766222	2214323.841	23192.582	17529.247	0.138	93.449	7.339	7891.391	0.001	10.279	0.013	0.002	8.337	0.879	0.042	0.96
1601	6776	39108836178	8.09	2434	4.262	12937	1586.46	4048.225	3843	0	12937	1054.302	4553.723	0.909	85932282830	0.004	4348268.311	0.654	0.37	11.445	30.911	30.127	23.005	30.906	32.032	4076.558	20.221	0.613	2014.058	0.494	4144.032	31517.976	173.095	1525562310	2065408.891	19701.779	13582.886	0.221	84.05	7.415	5627.579	0	11.045	0.017	0.001	8.572	0.874	0.047	0.958
3618.2	10827.3	2.37E+11	8.676	3767.75	2.705	13514	2212.054	7317.513	7517	36	13478	1568.611	7815.392	-0.32	2.02E+11	0.003	7534347.2	0.559	0.174	6.563	37.609	36.562	23.298	40.565	40.565	3256.564	21.009	0.553	1920.888	0.59	3300.106	92978.246	298.446	3225237346	-1198247.71	33360.265	17747.239	0.324	96.766	7.544	6368.482	0	11.868	0.019	0.001	9.124	0.864	0.047	0.949
2493	9542.8	1.89E+11	8.66	3694.5	3.13	16990	2183.438	5862.28	5672	0	16990	1550.906	6465.07	0.452	4.16E+11	0.003	7430811.632	0.953	0.498	16.027	32.152	34.563	36.063	37.41	38.239	9852.443	30.655	0.664	3344.974	0.34	9947.017	66421.723	249.916	3104754832	1881069.065	31614.343	15942.274	0.334	90.419	7.728	7054.081	0	12.629	0.015	0.001	9.252	0.892	0.041	0.97
2725	6337	97562577614	7.675	2002	2.988	7658	1145.344	4612.626	4748	0	7658	829.795	4823.113	-0.497	83024139180	0.006	1986101.731	0.377	0.114	6.373	55.932	47.227	24.883	51.412	51.795	3510.484	21.104	0.504	2215.755	0.631	3569.025	37392.846	190.469	226015276.3	-416329.333	8545.782	4095.328	0.364	44.047	6.624	1846.945	0	11.777	0.037	0.001	8.301	0.887	0.083	0.964
1866	4729	74533254618	7.397	1656	2.468	6412	922.125	3196.422	3059	84	6328	684.516	3383.123	0.26	69192524551	0.007	1228408.855	0.513	0.273	12.214	44.732	45.195	28.311	48.509	49.517	5984.03	22.965	0.543	2935.25	0.491	6045.378	17170.596	127.591	83956213.57	127171.688	5457.757	1895.01	0.478	30.689	6.137	782.93	0	12.357	0.052	0.001	8.105	0.901	0.105	0.974
3201	10584	1.26E+11	8.549	3882.5	3.413	19345	2340.669	7174.649	7429	0	19345	1607.518	7771.024	-0.014	2.77E+11	0.003	8913226.54	0.372	0.21	11.253	53.469	46.234	23.698	49.472	50.354	4488.087	19.885	0.57	2309.845	0.515	4583.484	98098.803	302.219	5706509805	-813498.107	39936.006	12953.393	0.507	84.57	7.552	5428.215	0	11.321	0.014	0.002	9.022	0.908	0.043	0.98
3649	8509	2.63E+11	8.186	2453	3.537	13676	1519.503	6010.34	5918	0	13676	1034.062	6319.366	0.192	2.24E+11	0.004	3810197.87	0.623	0.319	11.664	36.618	36.562	29.068	39.518	41.702	5555.207	22.829	0.562	2700.721	0.486	5604.564	63723.823	248.869	903462303.4	294899.498	15538.205	8438.017	0.301	63.814	7.159	3639.866	0	12.764	0.026	0.001	8.82	0.905	0.062	0.975
2082	6545	2.32E+11	8.026	2467.5	2.277	8992	1369.285	4339.394	4367	80	8912	1021.088	4640.989	-0.005	1.97E+11	0.004	2708436.906	0.405	0.22	12.825	58.324	63.477	25.082	63.768	63.768	9101.034	23.637	0.542	3887.109	0.427	9163.369	33689.62	177.253	415001512	-39305.895	13057.16	4010.327	0.53	46.085	6.732	1540.079	0	13.409	0.034	0	8.784	0.895	0.075	0.972
1284	4001	45627122820	7.351	1598	2.452	5969	874.863	2716.624	2795	0	5969	647.591	2914.362	-0.185	84855718622	0.007	1113463.794	0.735	0.399	17.136	42.903	52.592	35.103	51.875	52.671	9899.063	31.538	0.536	4159.668	0.42	9990.657	13368.865	113.491	58697605.58	-108997.124	4382.538	2435.055	0.282	37.105	6.459	889.4	0	12.455	0.038	0.001	7.956	0.876	0.082	0.963
3848	6952	3.29E+11	7.395	1488	4.934	8631	993.968	5683.354	6049	0	8631	645.853	5829.484	-1.285	2.80E+11	0.008	1682369.97	0.68	0.599	19.324	32.266	40.246	30.708	33.978	40.527	8191.761	21.943	0.671	2929.005	0.358	8249.415	55702.456	233.428	275261610.9	-795795.689	7089.838	2255.698	0.508	31.016	6.238	1163.338	0	12.665	0.054	0.001	8.139	0.925	0.111	0.983
2385	8355	1.43E+11	8.416	3415	2.827	13915	1923.353	5429.803	5447	0	13915	1387	5925.404	0.058	2.67E+11	0.003	5627649.351	0.654	0.338	13.908	41.154	42.559	32.615	42.461	47.476	7516.782	26.932	0.547	3394.922	0.452	7600.859	54692.865	228.506	1562071505	-366677.409	22321.235	12443.092	0.284	79.774	7.569	5587.589	0	12.393	0.018	0.001	8.999	0.886	0.048	0.966
1648	8930	79575438364	8.431	4113	2.555	15139	2278.992	5544.835	5777	0	15139	1667.377	6197.188	-0.043	1.75E+11	0.004	7659939.811	0.49	0.239	10.051	42.012	40.006	28.674	40.331	40.378	4472.807	20.603	0.571	2297.309	0.514	4552.732	57662.252	231.852	2824721349	-1290780.531	31592.828	15978.831	0.33	91.412	7.611	7005.839	0	11.249	0.014	0.003	8.907	0.881	0.043	0.963
1887	5980	1.24E+11	7.854	2185	2.607	8424	1263.453	3779.298	3596	0	8424	907.661	4085.503	0.267	1.06E+11	0.005	2408236.08	0.812	0.309	11.112	35.994	36.711	32.5	42.852	43.364	6280.882	29.221	0.545	3018.133	0.481	6338.11	26055.803	156.829	321968432.9	43193.493	10908.111	5085.843	0.375	52.294	6.788	1768.432	0	12.806	0.032	0.001	8.609	0.878	0.074	0.961
3469	7192	2.62E+11	7.761	1764	3.608	10484	1131.707	5488.317	5664	0	10484	749.583	5682.206	-0.463	2.23E+11	0.006	2165850.122	0.573	0.351	14.578	41.542	48.862	31.813	48.692	49.306	6836.75	23.8	0.565	3081.126	0.451	6892.95	52691.527	225.772	347844594.1	-470494.225	9942.216	3094.172	0.521	37.996	6.511	1460.654	0	12.803	0.038	0.001	8.546	0.923	0.086	0.984
484	1632	3873054808	6.111	667	2.461	2598	366.397	1093.683	1139	0	2598	272.571	1179.273	-0.184	10283076013	0.016	194540.784	0.409	0.299	14.625	48.957	47.154	25.472	48.134	48.134	7285.07	20.017	0.557	3265.123	0.448	7394.258	2269.999	46.439	1891738.391	-8050.657	844.475	392.206	0.372	14.339	5.177	168.951	0.001	10.762	0.089	0.003	6.778	0.889	0.159	0.969
2756.2	7769	41392203654	8.037	2657	2.749	10630	1544.024	5271.814	5356	81	10549	1083.765	5612.568	-0.217	1.02E+11	0.004	3708889.931	0.275	0.127	6.926	54.423	48.438	16.91	50.492	50.648	3152.111	14.971	0.534	1945.269	0.617	3248.104	48255.485	217.022	709179482.7	-157473.975	15826.177	11225.565	0.216	76.726	7.008	4371.541	0.001	10.03	0.019	0.002	8.085	0.862	0.05	0.949
1517.5	7435	42259198660	8.249	3186	2.884	13384	1826.948	4469.75	4470	0	13384	1316.49	5006.473	0.26	92854645199	0.004	5086105.477	0.518	0.25	9.812	39.197	36.895	22.318	39.844	40.006	3628.966	20.286	0.533	2142.951	0.591	3704.588	36757.674	188.543	1132908020	71038.723	18338.54	13510.435	0.153	85.183	7.413	5582.311	0.001	10.791	0.016	0.002	8.472	0.875	0.045	0.96
2597	7144.1	2.34E+11	8.111	2308	3.385	13182	1401.337	4969.439	5050	0	13182	966.192	5278.751	-0.021	5.58E+11	0.004	3169887.893	0.867	0.542	22.96	42.344	52.233	51.223	46.489	56.483	19883.049	36.702	0.594	5971.594	0.3	20028.45	44829.213	206.045	713461554.6	-296158.848	14221.067	4751.886	0.495	50.954	6.989	1963.664	0	13.323	0.026	0	8.822	0.917	0.062	0.984
972	2344	20549408423	6.404	747	2.95	3513	432.448	1711.972	1767	20	3493	307.416	1794.127	-0.389	17487206537	0.014	288044.301	0.488	0.288	12.656	43.935	50.382	23.514	49.859	50.474	5376.939	21.427	0.538	2757.754	0.513	5432.678	5288.325	71.174	5490567.022	-21879.066	1301.917	414.114	0.515	14.711	5.156	166.102	0	11.461	0.094	0.002	7.118	0.912	0.163	0.981
2089.5	7965.8	73979270536	8.253	2957	2.672	11827	1748.019	5089.43	5156	0	11827	1235.285	5535.876	-0.003	1.63E+11	0.004	4743630.502	0.48	0.147	7.005	47.563	47.792	28.354	47.803	48.703	5219.705	22.816	0.574	2536.946	0.486	5304.208	46531.628	207.642	1336383726	-15211.527	22069.606	8406.552	0.451	69.554	7.281	3304.978	0	11.196	0.018	0.001	8.725	0.881	0.047	0.967
231	619	1673522994	4.592	201.25	2.893	933	119.631	408.769	393	0	933	83.775	435.298	0.353	2006738767	0.048	22391.922	0.582	0.474	20.878	44.017	49.766	31.21	52.149	52.149	10496.712	25.6	0.526	4408.998	0.42	10590.543	278.791	16.387	23305.158	266.841	84.224	43.911	0.289	4.755	3.562	17.344	0.004	8.469	0.235	0.012	5.163	0.898	0.322	0.973
3312	8245	1.33E+11	8.151	2485	2.925	11507	1484.072	5632.904	5502	18	11489	1034.494	5934.09	0.216	1.14E+11	0.004	3483814.647	0.508	0.157	6.246	39.763	41.133	21.841	41.286	41.286	3179.976	20.199	0.571	1832.037	0.576	3226.071	56708.614	232.251	872431850	633758.036	16849.597	5809.861	0.493	59.342	6.852	1602.55	0	11.763	0.027	0.001	8.712	0.893	0.061	0.975
3073	9916	1.88E+11	8.463	4011	2.595	15236	2223.283	6936.337	7469	0	15236	1649.527	7433.95	-0.503	4.12E+11	0.003	7150836.313	0.699	0.351	13.506	38.462	42.341	31.303	42.303	42.521	7382.702	26.9	0.596	3077.326	0.417	7461.895	89118.648	292.127	2560282866	-3383385.659	28195.538	13116.314	0.359	82.09	7.619	5995.38	0	12.204	0.019	0.001	9.034	0.892	0.049	0.969
4272	9809	5.22E+12	8.422	2816	3.014	13461	1705.105	7102.177	7256	0	13461	1186.99	7418.621	-0.313	4.44E+12	0.003	4595007.397	0.754	0.544	38.978	71.591	80.161	76.555	69.896	88.068	80610.462	53.983	0.532	16967.063	0.21	80728.359	89312.283	291.513	1576265274	-961921.066	22386.045	5101.424	0.623	49.725	6.927	2282.372	0	15.476	0.032	0	9.238	0.922	0.073	0.984
3069.4	8240	7.13E+11	8.213	3234	2.204	10516	1710.862	5913.224	6206	292	10224	1329.569	6240.486	-0.374	6.07E+11	0.004	3977452.585	0.83	0.632	23.363	36.994	43.378	38.432	41.891	50.339	15532.859	30.719	0.659	4566.011	0.294	15585.762	58789.005	233.885	986603891.4	-1343736.328	19876.31	3585.723	0.686	43.286	6.671	1420.98	0	14.124	0.039	0	9.018	0.911	0.083	0.98
2280	8985	2.53E+11	8.556	3504.75	2.974	17090	2066.229	5582.97	5468	0	17090	1461.588	6150.506	0.257	5.56E+11	0.003	6659165.282	0.399	0.361	22.332	61.873	66.508	31.873	64.295	66.581	14575.098	24.716	0.516	5587.182	0.383	14704.095	57283.351	230.946	2505027439	388690.941	28519.741	12738.375	0.381	83.133	7.68	5446.264	0	13.112	0.015	0.001	9.262	0.899	0.044	0.976
2178	8810	92330604983	8.444	4166	2.246	13699	2195.03	5640.325	5857	0	13699	1679.114	6207.682	-0.128	2.03E+11	0.003	6722043.41	0.56	0.343	13.342	38.884	39.228	25.54	39.156	40.086	5186.197	21.759	0.549	2641.404	0.509	5264.657	59736.223	237.542	1980666944	-1674561.353	27002.497	13770.142	0.326	87.763	7.62	5537.376	0	11.574	0.014	0.001	8.928	0.873	0.042	0.961
1109.9	7323	31623036065	8.09	3266	2.315	10220	1869.874	4554.547	4834	0	10220	1377.874	5082.894	-0.264	75274590397	0.005	5091919.333	0.377	0.164	7.641	46.661	40.625	18.166	43.033	43.033	2817.468	17.607	0.565	1707.649	0.606	2913.575	41805.161	194.196	1566153899	-2161760.669	24312.817	7976.589	0.508	64.847	7.037	3501.32	0.001	10.234	0.02	0.005	8.32	0.876	0.057	0.96
2433	5924	8.20E+11	7.672	1846	3.045	10018	1090.521	4330.885	4497	0	10018	778.201	4538.797	-0.34	6.98E+11	0.006	1844110.296	0.683	0.642	33.258	51.794	58.109	43.831	53.359	58.289	33803.616	35.369	0.6	8431.288	0.249	33885.31	32496.761	175.174	245475086.7	-295955.482	9154.347	1911.808	0.649	30.426	6.218	852.671	0	14.001	0.049	0	8.559	0.934	0.105	0.989
2943.4	6813	85697662510	7.861	1892	3.724	10743	1211.808	5010.608	5135	0	10743	800.579	5253.56	-0.295	2.20E+11	0.005	2493698.262	0.51	0.311	14.035	45.088	48.438	28.837	48.595	48.595	7859.642	22.982	0.589	3246.552	0.413	7959.618	45232.078	209.069	441966236.3	-436985.955	10588.216	4527.707	0.401	48.194	6.848	2007.581	0	11.817	0.029	0.001	8.433	0.907	0.069	0.978
617	1375	7978986650	5.619	401	3.098	2081	238.829	993.796	988	60	2021	166.677	1038.033	0.03	4748235960	0.024	89882.734	0.419	0.196	9.012	46.094	41.406	21.759	45.137	47.28	4350.92	19.297	0.525	2456.646	0.565	4406.661	1517.03	38.544	395888.422	557.433	340.379	214.973	0.223	9.941	4.512	94.733	0.001	10.221	0.151	0.004	6.165	0.902	0.226	0.973
2898	8738	2.14E+11	8.326	3185	2.347	10818	1774.34	5786.59	5707	0	10818	1318.749	6176.88	-0.081	1.82E+11	0.004	4669224.413	0.821	0.23	8.43	36.636	38.594	36.9	38.714	40.002	4706.59	30.07	0.492	2762.882	0.587	4767.187	59660.827	238.043	1089832544	-769349.669	20123.731	8156.084	0.418	67.31	7.116	2751.115	0	12.331	0.023	0.001	8.918	0.877	0.056	0.962
157	544	1087361263	4.514	206	2.371	718	118.017	359.336	371	2	716	86.396	386.714	-0.216	1177686254	0.048	20425.237	0.595	0.301	12.562	41.729	43.672	28.194	50.652	51.343	7802.016	24.848	0.576	3304.212	0.424	7874.988	238.553	15.012	21159.911	-195.929	92.017	39.209	0.405	4.618	3.441	13.541	0.004	8.43	0.239	0.012	5.224	0.875	0.326	0.96
2003	5157	3.55E+11	7.607	1377	3.539	7986	933.145	3644.143	3705	0	7986	597.492	3849.428	-0.254	3.02E+11	0.006	1538320.011	0.714	0.378	18.877	49.949	63.562	41.973	63.173	63.765	20302.291	35.656	0.599	6012.329	0.296	20370.795	23735.724	150.675	178231800.5	-171113.571	6367.582	2249.338	0.459	32.408	6.313	1047.587	0	13.612	0.052	0.001	8.241	0.916	0.104	0.98
4033	9773	3.02E+12	8.425	3189	2.937	15122	1832.198	7113.087	7325	0	15122	1316.274	7463.726	-0.379	2.92E+12	0.004	5111192.543	0.625	0.484	33.426	69.053	74.833	71.988	74.614	85.249	52316.94	43.168	0.479	14137.061	0.27	52464.048	88368.321	289.248	1886908075	-1580423.61	24825.775	6021.433	0.604	54.492	7.051	2632.682	0	15.123	0.028	0	9.283	0.923	0.068	0.985
2866.6	8242.7	2.62E+11	8.276	3315	2.135	10304	1712.722	5635.493	5735.5	52	10252	1317.092	5987.43	-0.136	2.23E+11	0.004	4090526.684	0.58	0.426	15.072	35.376	40.117	24.652	40.377	41.348	6161.425	20.519	0.574	2832.639	0.46	6215.569	57927.355	234.723	785384014.7	-618008.707	17852.674	6611.714	0.454	59.76	7.063	2430.504	0	13.03	0.027	0.001	8.923	0.884	0.062	0.966
2418	8295	3.18E+11	8.442	3387	2.373	12376	1859.595	5327.849	5291	0	12376	1387.681	5776.042	0.101	5.91E+11	0.003	4976686.247	0.654	0.297	16.489	55.469	61.9	56.07	41.817	65.977	17623.906	36.302	0.557	5883.14	0.334	17717.98	54985.644	222.227	1767723360	233314.515	26914.018	4546.7	0.711	50.17	7.001	1902.067	0	13.692	0.025	0	9.295	0.914	0.062	0.983
2177.1	10611.2	1.40E+11	8.729	4908	2.393	16606	2692.908	6453.663	6517	0	16606	2003.531	7215.679	0.048	3.08E+11	0.003	10416262.68	0.454	0.286	13.874	48.578	46.875	21.249	47.522	47.522	5820.463	22.068	0.529	2958.93	0.508	5906.247	80312.219	272.617	5232339824	-638953.438	44452.359	20508.518	0.371	106.517	7.884	8313.854	0	11.745	0.013	0.003	9.258	0.874	0.039	0.96
1740	7340	32612563098	8.062	2436.25	3.729	13345	1640.419	4783.307	4893	0	13345	1080.431	5248.275	0.19	71658433466	0.005	4664364.515	0.465	0.112	5.529	49.507	42.969	26.031	43.484	43.484	2504.149	23.027	0.516	1727.069	0.69	2601.561	38473.525	192.813	844230448.4	-1012.305	11806.661	6679.789	0.139	59.377	6.664	2888.555	0.002	9.612	0.023	0.003	7.605	0.907	0.055	0.979
3735	9323	4.43E+11	8.306	3482	2.338	13391	1823.649	6417.742	6189	0	13391	1388.833	6774.272	0.171	3.77E+11	0.004	4703341.684	0.436	0.279	14.63	52.376	49.068	30.76	46.597	53.214	8160.771	22.82	0.558	3515.585	0.431	8223.034	74307.295	264.492	1254421397	310100.875	23559.763	6207.619	0.583	54.707	7.001	2737.564	0	13.386	0.029	0	9.122	0.915	0.07	0.98
4949	10911	1.26E+12	8.5	3200	2.772	14502	1861.099	7853.882	7781	0	14502	1333.598	8183.561	-0.011	1.07E+12	0.003	5287205.475	0.868	0.401	17.209	42.868	48.355	46.21	54.622	56.859	15898.178	37.224	0.565	5415.705	0.341	15966.115	106230.574	319.044	1722139403	333606.184	24984.282	7228.31	0.547	61.602	7.158	2836.037	0	14.287	0.023	0	9.274	0.911	0.058	0.981
1802	8405	54182550123	8.283	3744	2.31	12790	2090.177	5349.119	5528	17	12773	1556.351	5910.495	-0.156	1.29E+11	0.004	6320875.769	0.352	0.148	7.559	50.905	46.875	22.49	48.72	48.72	3588.609	17.932	0.53	2137.183	0.596	3691.957	57374.001	228.006	2432901280	-2337916.468	30956.22	9512.917	0.533	73.533	7.191	3694.353	0.001	10.449	0.017	0.002	8.533	0.884	0.05	0.968
2492	7266	1.61E+11	8.128	2375	3.193	11263	1458.21	4624.115	4397	0	11263	986.736	4985.854	0.44	1.37E+11	0.004	3476303.261	0.401	0.253	12.117	47.829	45.623	29.068	45.115	46.189	5465.629	19.194	0.537	2792.443	0.511	5519.453	39146.379	191.796	773014803.8	507090.538	15943.672	6521.782	0.426	55.45	7.02	3004.951	0	12.748	0.03	0.001	8.85	0.901	0.069	0.972
2396	7720	2.15E+11	8.293	2982	2.724	13344	1703.474	5167.35	5283	0	13344	1232.536	5573.702	-0.145	4.73E+11	0.004	4364653.656	0.418	0.287	19.002	66.159	60.264	31.597	62.054	62.925	15096.856	27.634	0.518	5699.722	0.378	15213.861	48357.025	214.169	1008833820	-756551.114	18199.522	8249.276	0.375	65.521	7.373	3748.401	0	13.155	0.02	0.001	8.968	0.899	0.054	0.975
1730	5202	66989265923	7.692	1988	2.635	7500	1120.405	3601.557	3769	13	7487	818.999	3849.758	-0.376	1.59E+11	0.006	1849422.249	0.426	0.295	16.369	55.402	54.047	27.602	54.048	54.188	10654.049	23.619	0.588	3983.875	0.374	10759.282	23522.77	149.038	205775545.1	-408478.171	8170.108	2931.623	0.468	38.262	6.562	1334.053	0	12.353	0.036	0.001	8.344	0.897	0.082	0.972
2942	6556	1.28E+12	7.823	1852	3.176	9119	1122.612	4831.358	4951	222	8897	778.77	5034.827	-0.46	6.46E+11	0.005	2007461.872	0.882	0.413	20.245	49.05	53.766	51.335	55.773	56.951	25417.743	43.241	0.588	7111.709	0.28	25473.552	36986.751	188.314	274444380.8	-386549.324	9055.708	2961.573	0.496	38.63	6.427	1156.894	0	14.364	0.043	0	8.558	0.91	0.089	0.979
3572.9	8675.3	1.67E+11	8.252	2802	2.918	11896	1615.314	6180.575	6209.5	61	11835	1148.09	6498.964	-0.21	1.42E+11	0.004	4037035.801	0.488	0.267	9.608	36.007	35.547	20.79	37.247	37.247	3319.742	17.589	0.579	1859.748	0.56	3361.369	65302.58	251.362	950487222	-623313.747	16345.592	7870.478	0.349	66.588	7.126	2655.624	0	12.081	0.026	0.001	8.729	0.886	0.058	0.969
3780	10527	5.86E+11	8.529	3797	2.782	14239	2144.739	7354.653	7679	0	14239	1560.601	7807.675	-0.53	1.09E+12	0.003	6868865.725	0.455	0.399	23.045	57.697	56.491	32.615	55.46	56.715	17776.447	26.235	0.633	5206.256	0.293	17877.881	97749.576	300.653	3874326999	-4073037.086	36090.428	6666.202	0.688	58.532	7.219	3029.576	0	13.667	0.024	0	9.415	0.913	0.06	0.981
2404	7404	1.46E+11	8.247	2665.5	3.739	13676	1583.723	4789.095	4605	51	13625	1099.756	5193.96	0.628	3.47E+11	0.004	4041788.165	0.709	0.289	14.042	48.546	46.448	45.768	48.318	56.207	12739.751	34.431	0.548	4812.495	0.378	12861.15	41308.151	198.874	983040988.4	930003.532	16443.028	9507.638	0.269	70.205	7.362	4016.438	0	12.61	0.02	0.001	8.83	0.895	0.052	0.972
2780	6787	2.83E+11	7.914	2014	3.216	10596	1238.46	4737.639	4707	0	10596	850.04	4993.635	-0.052	2.41E+11	0.005	2491167.453	0.533	0.319	15.186	47.621	47.848	29.856	49.61	51.256	9606.176	25.365	0.55	3970.709	0.413	9667.978	39486.158	194.659	419576667	23838.406	10948.722	4579.903	0.414	47.412	6.83	2010.42	0	13.443	0.032	0.001	8.658	0.908	0.074	0.977
2862.2	7567	7.25E+11	8.224	2492	3.159	13281	1479.205	5154.015	5114	0	13281	1023.866	5483.27	0.084	1.79E+12	0.004	3502375.722	0.788	0.452	31.162	68.954	75.089	66.502	79.43	85.872	59335.375	54.317	0.502	14668.107	0.247	59585.657	48700.817	213.226	968967916.1	52008.709	17500.939	4598.754	0.584	49.593	6.971	1934.939	0	14.473	0.027	0	9.048	0.92	0.065	0.985
3720.3	8348	6.15E+11	8.195	2458	2.891	11580	1454.751	5990.723	5952	154	11426	1024.959	6258.045	0.016	5.24E+11	0.004	3274359.714	0.562	0.324	17.115	52.791	61.663	35.078	57.275	64.026	13299.777	29.651	0.512	5301.53	0.399	13372.323	61597.238	242.417	741780630.5	25826.287	15651.727	4395.403	0.558	47.429	6.8	1787.198	0	13.867	0.032	0	8.944	0.913	0.074	0.981
2822	11143	5.59E+11	8.86	4757	2.543	18173	2658.063	7224.612	7385	0	18173	1944.078	7911.938	-0.018	1.04E+12	0.003	10403740.61	0.72	0.415	20.17	48.617	54.385	43.306	53.671	56.261	16479.686	34.984	0.53	5910.688	0.359	16611.42	94797.683	294.444	6100390963	-785243.876	47832.48	15438.25	0.507	91.539	7.814	6436.776	0	13.5	0.014	0.001	9.636	0.897	0.042	0.974
1728.1	9975.6	68659354343	8.41	3923	3.3	18579	2437.535	5976.142	5860.5	0	18579	1668.269	6734.214	0.261	1.51E+11	0.004	9635366.294	0.81	0.244	7.024	28.774	31.25	26.805	31.493	31.493	3265.593	23.316	0.661	1610.544	0.493	3326.659	64914.447	249.546	4906882872	-954684.314	36049.783	25522.608	0.178	114.971	7.679	10884.793	0.001	10.619	0.012	0.005	8.629	0.878	0.039	0.962
2860	7064	60089308727	7.835	2195	2.807	10416	1285.909	4897.309	4796	722	9694	911.756	5150.679	0.262	1.90E+11	0.005	2545860.188	0.621	0.13	6.858	52.68	48.75	40.312	62.707	62.707	7040.036	32.694	0.513	3461.662	0.492	7166.599	33984.545	179.446	363467827.4	194938.424	11058.609	4048.931	0.458	49.012	6.788	1516.253	0.001	10.954	0.022	0.001	8.297	0.895	0.06	0.975
2612	7230	1.51E+11	8.097	2571	2.586	9213	1445.374	4924.127	4965	16	9197	1051.852	5232.14	-0.207	4.74E+11	0.004	3128264.044	0.479	0.316	20.446	64.716	60.062	33.559	60.08	60.26	17188.303	31.014	0.516	6247.17	0.363	17328.088	45494.616	207.241	610771569.8	-478429.962	14527.922	4370.417	0.537	48.814	6.971	1908.842	0	12.857	0.027	0.001	8.814	0.892	0.065	0.971
156	563	445555363	4.605	221	2.555	735	125.909	367.915	378	0	735	90.723	398.836	-0.27	578415143.9	0.046	23708.372	0.427	0.345	14.214	41.174	36.431	21.436	35.061	37.18	3574.293	17.583	0.501	2258.551	0.632	3636.228	268.186	16.057	26399.564	-241.717	93.908	52.665	0.287	5.19	3.742	22.597	0.004	8.573	0.216	0.011	5.251	0.868	0.303	0.953
3457	9847	9.24E+11	8.557	3273	2.996	14718	1970.98	6414.974	6207	0	14718	1370.637	6878.157	0.361	7.86E+11	0.003	6157152.87	0.689	0.375	18.393	49.101	51.797	41.269	52.245	53.639	16541.73	33.807	0.505	6219.903	0.376	16613.673	74379.287	264.328	2423641184	1637280.054	28502.255	10507.896	0.463	72.101	7.411	4496.557	0	14.356	0.022	0	9.353	0.9	0.054	0.974
4001	9606	4.72E+11	8.156	3258	3.145	11441	1851.958	7352.635	8134	441	11000	1350.171	7686.244	-0.946	2.38E+11	0.004	5017093.652	0.667	0.356	10.73	30.155	30.794	23.898	32.41	33.848	3997.192	20.121	0.657	1854.561	0.464	4024.299	87500.994	291.95	1339515076	-2673908.196	18398.822	9485.112	0.303	65.463	7.142	4259.283	0	13.009	0.035	0.001	8.715	0.886	0.073	0.96
2013	7695	2.14E+11	8.377	2894	4.003	18218	1747.861	4737.28	4591	0	18218	1213.139	5233.743	0.588	4.70E+11	0.004	4950245.072	0.74	0.582	24.329	41.779	48.092	38.112	42.969	51.907	17053.851	30.919	0.609	5261.675	0.309	17173.784	40603.298	192.505	1663463865	1341751.188	21576.112	7399.623	0.48	62.012	7.292	3369.109	0	13.353	0.021	0.001	9.098	0.926	0.054	0.987
2469	8417	2.22E+11	8.385	3054	3.075	16088	1811.718	5222.234	5027	0	16088	1275.066	5694.236	0.367	4.89E+11	0.004	5152587.972	0.85	0.45	20.02	44.448	47.013	48.532	46.627	54.69	14974.574	37.793	0.565	5199.189	0.347	15075.465	50334.543	215.089	1744683438	1196848.776	23844.784	7563.35	0.515	63.456	7.327	3368.881	0	13.201	0.02	0	9.148	0.916	0.052	0.983
1627	8518	46613004346	8.284	3941	2.482	13301	2199.965	5229.199	5377	0	13301	1606.919	5873.891	0.046	1.02E+11	0.004	7158070.54	0.449	0.158	6.834	43.214	44.531	22.656	44.866	44.866	2884.459	19.396	0.548	1789.359	0.62	2968.505	48095.181	219.444	1875636628	-403938.412	24040.434	24327.94	0.018	114.332	7.503	9523.208	0.001	10.23	0.016	0.003	8.325	0.843	0.041	0.933
2321	8905.5	34174926669	8.141	3296.5	4.133	16818	2044.137	5505.936	5124	0	16818	1371.963	6108.099	0.831	75091359779	0.004	6993545.193	0.586	0.236	6.433	27.227	30.469	16.498	30.718	30.718	1962.981	15.965	0.669	1133.453	0.577	2012.694	51432.102	220.915	2559774854	2204820.1	24659.139	14237.468	0.238	87.02	7.138	6143.156	0.001	9.69	0.016	0.003	8.004	0.894	0.04	0.973
1868	9479	74420620217	8.517	4264	2.797	15954	2429.251	5638.059	5401	0	15954	1741.225	6389.3	0.404	1.64E+11	0.003	9035453.904	0.511	0.261	10.02	38.444	45.312	23.698	46.331	46.331	3930.266	19.626	0.561	2146.733	0.546	4005.614	57897.192	234.737	3794372194	1632679.925	35425.41	24270.773	0.193	119.145	7.796	8534.401	0.001	10.958	0.011	0.002	8.823	0.856	0.033	0.95
2894.6	7563	3.14E+11	8.213	2341	3.989	15514	1470.983	5214.373	5159	0	15514	981.9	5554.929	0.283	6.89E+11	0.004	3667545.921	0.739	0.567	25.091	44.282	54.026	40.805	55.606	56.435	22212.24	32.712	0.601	6360.858	0.286	22330.801	46351.035	210.878	877588360.3	305027.355	14486.479	6960.689	0.338	60.106	7.262	3161.016	0	13.616	0.022	0.001	8.833	0.918	0.056	0.984
2478.5	9284.8	47364168792	8.339	3401.5	2.962	14116	2075.299	5916.179	5950.5	0	14116	1422.766	6474.194	0.197	1.04E+11	0.004	6914022.488	0.462	0.19	6.765	35.57	35.156	17.969	36.014	36.014	2414.705	16.45	0.58	1500.426	0.621	2482.912	63574.894	251.243	1930434875	108775.006	21977.914	20278.984	0.039	104.876	7.374	8263.889	0.001	9.954	0.012	0.002	8.134	0.858	0.035	0.949
3137.7	8130.7	2.35E+11	8.191	3026.5	2.765	10614	1654.969	5842.607	6144	2	10612	1228.899	6174.067	-0.574	2.75E+11	0.004	3983045.716	0.635	0.501	17.19	34.286	37.662	26.807	36.513	37.963	7149.595	21.781	0.619	2901.636	0.406	7206.586	62295.484	243.951	969985226.2	-1598342.722	17360.851	6290.376	0.462	56.404	7.04	2628.222	0	12.896	0.029	0.001	8.818	0.893	0.067	0.97
1923	5930	37818529499	7.831	2084	2.893	9246	1236.508	3858.025	3770	54	9192	869.984	4154.618	0.228	96947195769	0.005	2376495.57	0.539	0.285	11.274	39.533	44.531	21.981	45.554	45.554	5512.772	21.289	0.592	2550.462	0.463	5616.593	27396.391	161.588	296342215.9	82530.117	10155.353	5063.41	0.341	53.22	6.848	1839.93	0	11.219	0.024	0.001	8.341	0.884	0.063	0.967
5119	10262	1.70E+12	8.364	2645	3.974	15234	1651.946	7840.244	8107	0	15234	1113.739	8124.76	-0.695	1.45E+12	0.004	4542294.772	0.75	0.396	19.831	50.051	55.957	49.368	57.347	57.454	21828.03	37.539	0.543	6955.902	0.319	21900.009	105062.324	319.093	1814407487	-2251341.653	20247.434	7297.921	0.464	59.201	7.143	3252.548	0	14.51	0.027	0	9.073	0.918	0.064	0.982
2279	9010	78285733817	8.449	4091.5	2.488	15310	2206.145	5746.558	5719	0	15310	1668.139	6323.172	0.1	1.72E+11	0.003	6959567.989	0.514	0.316	12.038	38.118	33.803	23.027	35.113	39.1	4221.129	19.581	0.579	2182.032	0.517	4302.244	63359.875	243.589	2195181365	-909539.061	28980.966	12916.326	0.378	84.916	7.534	5166.882	0	11.3	0.015	0.001	8.884	0.887	0.043	0.97
2837	9270	2.48E+11	8.467	3577	2.563	11708	2013.582	6122.696	6174	0	11708	1460.46	6599.202	-0.233	2.11E+11	0.003	6062062.819	0.5	0.216	9.678	44.74	43.672	27.726	44.809	44.809	4797.373	22.368	0.525	2620.359	0.546	4848.042	64325.321	248.34	1730686512	-1226760.953	24560.708	13957.441	0.283	86.107	7.515	5130.378	0	12.583	0.019	0.001	9.072	0.861	0.05	0.948
2316	7275	2.08E+11	8.147	2644	2.433	8971	1502.364	4595.265	4445	0	8971	1089.236	4948.829	0.168	1.77E+11	0.004	3374443.664	0.616	0.4	14.664	36.674	36.411	26.831	36.777	41.242	7193.046	22.598	0.623	2891.314	0.402	7235.879	39467.19	192.287	606883513.2	411961.497	15187.164	5266.662	0.479	52.983	6.875	1926.286	0	13.256	0.032	0	8.852	0.883	0.07	0.965
2255	7980	1.01E+11	8.314	3275	2.422	11059	1826.162	5026.377	4922	0	11059	1344.29	5491.324	0.101	85656364300	0.004	4890178.939	0.48	0.348	10.457	30.074	28.699	18.596	31.287	31.287	2803.978	14.449	0.659	1459.94	0.521	2840.57	46902.742	207.821	1233433968	8304.687	22177.682	7337.652	0.498	62.096	7.087	2865.851	0	11.952	0.024	0.001	8.937	0.888	0.059	0.968
1893	7174	97088635293	8.208	3019	3.041	14226	1678.945	4450.551	4278	0	14226	1232.643	4902.835	0.358	2.13E+11	0.004	4230387.241	0.685	0.502	19.011	37.873	41.929	30.175	37.124	45.113	8788.674	25.933	0.563	3660.939	0.417	8874.733	37293.552	186.701	985375057	409810.227	18696.006	8970.251	0.357	67.287	7.337	4094.868	0	12.382	0.02	0.001	8.895	0.903	0.053	0.976
3284	9349	4.76E+11	8.476	3285	3.367	18455	1935.249	6447.458	6586	0	18455	1351.311	6894.462	-0.087	1.05E+12	0.003	5963896.226	0.489	0.313	21.784	69.605	63.182	40.805	61.897	66.367	21875.967	34.038	0.523	7226.765	0.33	22016.592	74654.782	265.318	2527411772	-1349356.984	26496.512	9456.624	0.47	69.017	7.45	4459.096	0	13.693	0.018	0.001	9.243	0.92	0.051	0.984
1598	8183	44802545075	8.334	3893.25	2.473	12516	2145.442	4959.948	4942	0	12516	1597.768	5597.361	0.175	98443050480	0.004	6729371.378	0.533	0.281	10.63	37.805	38.281	19.642	38.567	38.567	3069.029	20.157	0.513	1989.033	0.648	3142.089	44999.065	204.995	2179845585	-497433.66	28826.916	16973.584	0.271	97.97	7.499	6683.506	0.001	10.433	0.014	0.002	8.509	0.852	0.041	0.945
2291	7731	1.78E+11	8.262	2852	3.316	14730	1686.787	4795.572	4583	0	14730	1178.422	5245.797	0.462	3.91E+11	0.004	4520870.865	0.496	0.396	23.123	58.404	59.484	39.776	68.594	69.444	14021.936	28.965	0.44	6386.127	0.455	14198.724	43307.918	203.071	1200601816	867067.695	18863.538	10680.414	0.283	74.422	7.496	4723.701	0	12.781	0.018	0.001	8.941	0.897	0.05	0.973
5393	12032	1.58E+12	8.679	3565.5	3.479	17221	2137.719	8958.532	9328	0	17221	1493.433	9352.106	-0.664	1.34E+12	0.003	7206580.392	0.971	0.486	18.598	38.233	46.746	41.847	43.816	49.013	15290.471	37.122	0.616	4832.951	0.316	15344.047	145693.307	370.834	5567653779	-5665972.275	37635.806	5039.857	0.759	49.463	6.945	2303.414	0	14.365	0.032	0	9.49	0.937	0.072	0.99
2684	9624	1.89E+11	8.552	3979.5	2.676	15680	2224.847	6485.162	6730	0	15680	1625.356	7031.214	-0.192	4.16E+11	0.003	7380640.625	0.677	0.334	15.54	46.459	49.35	36.052	49.275	49.413	8268.307	31.468	0.486	4068.069	0.492	8411.129	75713.9	267.666	2590176017	-1474694.29	30346.17	14078.411	0.367	85.556	7.657	6239.701	0	12.215	0.017	0.001	9.142	0.89	0.046	0.969
2831	8008	3.27E+11	8.316	2578	3.145	13049	1583.182	5426.04	5382	0	13049	1078.97	5789.489	0.176	1.03E+12	0.004	4076274.692	0.807	0.455	23.324	51.234	58.462	49.272	55.553	60.039	30528.775	41.353	0.633	7466.52	0.245	30706.456	51931.211	221.82	981160701.2	354029.405	17468.627	6572.99	0.448	60.449	7.277	2783.115	0	13.664	0.02	0	8.996	0.903	0.053	0.978
226.9	658	1077106742	4.673	222	3.069	935	136.085	473.313	508	0	935	95.07	502.834	-0.697	1249907955	0.046	28817.069	0.485	0.304	11.556	38.053	39.102	23.968	39.368	39.478	4885.076	18.455	0.61	2281.026	0.467	4943.436	432.127	20.453	39658.078	-771.426	101.926	47.297	0.326	4.95	3.628	18.877	0.005	8.434	0.221	0.014	5.213	0.894	0.312	0.971
2592	8934	1.70E+11	8.482	3085.5	3.541	15399	1910.299	5623.76	5429	0	15399	1298.644	6133.856	0.509	3.74E+11	0.003	5997509.653	0.641	0.423	18.101	42.784	47.792	30.904	47.816	48.199	9826.646	27.408	0.547	4052.849	0.412	9931.657	58329.958	234.163	2425363285	1912552.816	25807.301	11844.831	0.374	77.029	7.511	5472.595	0	12.489	0.017	0.001	9.087	0.898	0.046	0.973
1310	3544	54362768106	7.082	1252	2.527	5059	697.307	2428.007	2401	103	4956	515.249	2571.824	0.111	46261709162	0.008	719064.191	0.741	0.282	11.249	39.865	44.688	32.74	45.675	45.675	6939.506	29.554	0.508	3460.374	0.499	6994.217	9151.347	93.256	27017934.49	9674.748	3245.019	1429.977	0.395	26.669	5.916	580.034	0	12.302	0.061	0.001	7.785	0.893	0.116	0.969
199	607	770144255	4.733	219	3.349	1042	130.858	408.968	417	0	1042	90.768	441.334	0.13	1432287205	0.044	27521.26	0.438	0.336	15.895	47.244	49.007	26.769	51.077	51.077	7283.537	20.678	0.581	3127.97	0.429	7353.51	322.467	17.575	41647.502	-10.914	109.703	55.603	0.322	5.242	3.831	26.171	0.003	8.885	0.216	0.01	5.384	0.898	0.297	0.973
2753	9020	1.63E+11	8.438	3262	3.218	17492	1955.129	6042.16	6165	0	17492	1367.249	6524.911	-0.06	3.03E+11	0.003	6066755.496	0.443	0.286	14.7	51.377	50.312	27	51.158	51.158	7030.066	22.764	0.501	3541.824	0.504	7109.881	66201.4	251.556	2071937463	-570691.56	24123.96	12448.372	0.32	80.926	7.597	5562.688	0	12.237	0.016	0.001	9.008	0.904	0.046	0.977
2357	10223	1.50E+11	8.617	4772	2.525	16541	2599.57	6678.953	7128	0	16541	1916.7	7380.585	-0.21	3.29E+11	0.003	9864622.928	0.542	0.379	15.44	40.738	40.193	23.331	38.353	40.383	5960.355	22.083	0.559	2843.993	0.477	6031.492	85999.593	282.352	5039916110	-3976570.286	41468.852	16386.12	0.43	92.26	7.756	7497.85	0	11.938	0.016	0.004	9.216	0.888	0.046	0.968
2820	9575	96957035176	8.444	3739.5	2.999	16180	2188.109	6137.132	6086	0	16180	1550.336	6713.816	0.249	2.13E+11	0.004	7410934.881	0.455	0.197	9.16	46.396	45.312	27.233	48.626	50.901	4630.451	21.106	0.561	2396.308	0.518	4726.306	67073.462	252.644	2903912803	785256.76	30300.616	17327.44	0.276	95.974	7.643	7369.863	0	11.221	0.014	0.002	8.88	0.882	0.041	0.965
1151	4262	39135646287	7.497	1849	2.195	5600	983.05	2735.551	2790	41	5559	745.367	2975.267	-0.092	33303787412	0.006	1368974.069	0.504	0.297	11.205	37.723	39.102	20.544	41.007	41.042	3714.117	19.029	0.548	2115.537	0.57	3762.198	14943.849	118.341	90685614.34	-101062.325	6134.119	2467.768	0.426	36.978	6.327	850.735	0	12.058	0.042	0.001	8.154	0.871	0.087	0.958
3747	7595	3.20E+11	7.883	2023	3.125	10333	1182.061	5687.462	5716	72	10261	836.647	5877.213	-0.298	2.72E+11	0.005	2194406.482	0.592	0.31	13.051	42.149	48.862	30.592	50.399	50.399	7820.307	24.967	0.568	3354.812	0.429	7880.94	57673.925	235.274	413625889.7	-437874.711	11352.064	2168.11	0.678	33.375	6.323	907.161	0	13.043	0.041	0.001	8.661	0.929	0.089	0.988
1570.2	7875.8	40112966715	8.2	2911.5	2.439	10017	1767.705	4635.8	4535	102	9915	1244.58	5132.068	0.089	88138805522	0.004	4847487.332	0.328	0.152	9.063	59.55	48.571	19.358	49.522	49.522	3244.17	19.554	0.503	2107.226	0.65	3346.434	40972.779	189.497	1510243707	-168332.682	25468.874	5232.468	0.658	57.335	6.894	1666.757	0.001	10.635	0.021	0.002	8.587	0.882	0.053	0.97
1014	4565	34621965867	7.69	1781	3.157	8505	1076.685	2796.098	2725	12	8493	746.076	3108.945	0.358	64388714698	0.006	1847376.474	0.43	0.295	14.893	50.552	51.875	27.136	51.64	52.474	6572.409	21.726	0.515	3297.87	0.502	6661.678	14369.835	114.064	234962555.7	89631.207	8736.062	3302.673	0.455	42.675	6.672	1313.162	0	11.931	0.032	0.001	8.385	0.897	0.073	0.974
1665.1	7749.6	24949309864	8.136	3139	2.859	13262	1847.332	4472.178	4259	0	13262	1307.642	5025.17	0.391	54820237696	0.004	5251960.624	0.419	0.124	5.723	46.072	41.406	19.531	41.671	41.671	2082.549	19.323	0.523	1507.003	0.724	2170.898	39362.101	193.601	1226852926	928385.096	19161.68	11787.667	0.223	80.14	6.89	4929.45	0.002	9.316	0.017	0.003	7.709	0.88	0.045	0.964
2468	8264	2.16E+11	8.256	3571	2.245	10159	1877.315	5547.043	5764	0	10159	1447.279	5973.183	-0.361	1.84E+11	0.004	4909236.437	0.387	0.252	12.658	50.148	44.285	22.549	45.675	45.675	5099.861	19.399	0.521	2749.445	0.539	5150.14	58095.184	232.849	1312507359	-1676573.732	22871.123	7398.499	0.514	61.221	7.177	3174.07	0	12.821	0.024	0.001	9.02	0.882	0.061	0.963
403.5	1567	2254397075	6.057	694.75	2.387	2165	373.538	1009.998	1028	0	2165	278.051	1105.094	-0.266	7094868305	0.017	201136.801	0.593	0.32	12.139	37.957	39.062	26.899	39.896	40.352	5720.686	22.521	0.613	2523.442	0.441	5809.592	1938.796	43.133	1752154.89	-9338.65	780.075	467.616	0.257	16.265	5.323	180.619	0.001	10.546	0.076	0.004	6.673	0.857	0.14	0.949
3035.5	9847	4.43E+11	8.628	4044	2.764	18574	2235.8	6519.007	6618	0	18574	1642.408	7061.127	-0.079	9.74E+11	0.003	7362060.987	0.614	0.31	18.535	59.784	59.804	39.093	58.724	59.988	19397.677	36.719	0.535	6526.69	0.336	19529.33	78961.357	270.106	3443368769	-1538610.458	34819.595	10814.34	0.527	74.763	7.572	4958.368	0	13.607	0.018	0.001	9.43	0.915	0.049	0.982
1557	4419	94019063365	7.361	1602	2.435	6184	898.367	2891.295	2818	15	6169	667.239	3087.788	0.206	80008482214	0.007	1174846.444	0.701	0.388	17.597	45.327	48.957	34.326	47.303	53.045	8287.39	31.796	0.436	4540.87	0.548	8391.528	15555.19	121.382	71525374.73	60775.901	5325.482	2061.533	0.442	33.108	6.238	774.622	0	12.687	0.047	0.001	8.131	0.892	0.097	0.97
2018	6381	3.60E+11	7.943	2454	2.719	10362	1385.744	4317.278	4445	0	10362	1001.586	4641.711	-0.254	3.07E+11	0.005	2906594.141	0.752	0.34	16.622	48.827	48.503	45.493	42.084	60.619	14157.283	36.741	0.5	5660.319	0.4	14230.112	34397.961	177.919	620700528.6	-724990.996	14440.992	3479.217	0.611	41.481	6.689	1557.84	0	13.886	0.037	0.001	8.852	0.916	0.082	0.982
2711	8872	46135289424	8.221	3464	2.424	11613	1928.26	5835.19	5889	286	11327	1416.501	6284.854	-0.026	1.01E+11	0.004	5449948.495	0.316	0.154	7.102	46.177	38.45	15.107	42.454	42.454	2495.447	14.592	0.584	1522.514	0.61	2566.4	60068.031	234.601	1857604998	-236950.886	26469.535	6421.256	0.607	61.072	6.944	2402.181	0.001	10.25	0.02	0.002	8.402	0.89	0.051	0.972
[truncated: 5,000 more columns]
